# Supplementary material for: Methyl-donor supplementation prevents intestinal colonization by Adherent-Invasive E. coli in a mouse model of Crohn’s disease
Source: Sci Rep. 2020 Jul 31;10:12922. doi: 10.1038/s41598-020-69472-3 (PMC7395125; doi:10.1038/s41598-020-69472-3)
Supplement: Supplementary file 3 — Supplementary Tables. [file 41598_2020_69472_MOESM3_ESM.xls]

## Sheet: Feuil1
	Methyl-donor supplementation prevents intestinal colonization by Adherent-Invasive E. coli in a mouse model of Crohn’s disease
	Gimier Elodie1, Chervy Mélissa1, Agus Allison1,2, Sivignon Adeline1, Billard Elisabeth1, Privat Maud3,4, Viala Sandrine3,4, Minet-Quinard Régine5,6, Buisson Anthony1,7, Vazeille Emilie1,7, Barnich Nicolas1, Denizot Jérémy1*
	*Corresponding author: Mailing address: M2iSH, UMR 1071 Inserm/Université Clermont Auvergne, CBRV, 28 place Henri Dunant, 63001 Clermont-Ferrand, France. Phone: (33)4 73 17 83 81. Fax: (33) 4 73 17 83 71. E-mail: jeremy.denizot@uca.fr
	Online resources: Tables S1-S5, supplemental Material and Methods
	Table S1: List of genes down-regulated in colonic mucosa from MS diet group compared to CTR group
	Table S2: List of genes up-regulated in colonic mucosa from MS diet group compared to CTR group
	Table S3: Results of the KEGG pathway analysis
	Table S4: Primers used in this study
	Table S5: Composition of diets used in this study

## Sheet: Table S1 Down in MS diet
Supplementary Table 1: List of genes down-regulated in colonic mucosa from MS diet group compared to CTR diet group
Probe	Chromosome	Start	End	Probe Strand	Feature	ID	Description	p-value	Fold change	Log2 Fold Change	CTR1.bam	CTR2.bam	CTR3.bam	CTR4.bam	MS-diet1.bam	MS-diet2.bam	MS-diet3.bam	MS-diet4.bam
ENSMUSG00000048578	5	115142981	115158179	-	Mlec	gene:ENSMUSG00000048578	malectin [Source:MGI Symbol%3BAcc:MGI:1924015]	0.000209684	0.84446	-0.243899	8.92356	8.88676	8.84059	8.90192	8.56587	8.70768	8.63458	8.74013
ENSMUSG00000042055	7	129591863	129635738	+	Wdr11	gene:ENSMUSG00000042055	WD repeat domain 11 [Source:MGI Symbol%3BAcc:MGI:1920230]	0.000244449	0.839686	-0.252078	5.85176	5.76982	5.76298	5.75345	5.54995	5.59865	5.53696	5.52182
ENSMUSG00000059149	1	132022806	132068062	-	Elk4	gene:ENSMUSG00000026436	ELK4%2C member of ETS oncogene family [Source:MGI Symbol%3BAcc:MGI:102853]	0.000751009	0.835543	-0.259215	8.46075	8.32772	8.27454	8.50579	8.08877	8.21821	8.15401	8.15313
ENSMUSG00000025728	17	25926421	25944510	-	Pigq	gene:ENSMUSG00000025728	phosphatidylinositol glycan anchor biosynthesis%2C class Q [Source:MGI Symbol%3BAcc:MGI:1333114]	0.000748238	0.834051	-0.261792	6.13314	6.17456	6.04177	6.09818	5.94874	5.93671	5.82961	5.75119
ENSMUSG00000025512	7	141493136	141539857	-	Tspan4	gene:ENSMUSG00000025511	tetraspanin 4 [Source:MGI Symbol%3BAcc:MGI:1928097]	0.00048395	0.828337	-0.27171	5.28573	5.2976	5.28654	5.2055	5.04482	5.07209	5.02353	4.91939
ENSMUSG00000027035	2	68861441	69114282	+	Cers6	gene:ENSMUSG00000027035	ceramide synthase 6 [Source:MGI Symbol%3BAcc:MGI:2442564]	0.000799074	0.824597	-0.278239	7.27979	7.22619	7.35344	7.1638	6.91568	7.03926	7.02003	7.01949
ENSMUSG00000028468	4	43578715	43587487	+	Gba2	gene:ENSMUSG00000028467	glucosidase beta 2 [Source:MGI Symbol%3BAcc:MGI:2654325]	0.00073535	0.824063	-0.279174	6.0054	5.94816	6.0011	5.85613	5.65815	5.82385	5.61776	5.67375
ENSMUSG00000054469	17	73107985	73243368	+	Lclat1	gene:ENSMUSG00000054469	lysocardiolipin acyltransferase 1 [Source:MGI Symbol%3BAcc:MGI:2684937]	0.00016783	0.815492	-0.294258	6.0742	6.17874	6.0899	5.98892	5.74869	5.91582	5.79658	5.77125
ENSMUSG00000028901	4	132221025	132261602	-	Gmeb1	gene:ENSMUSG00000028901	glucocorticoid modulatory element binding protein 1 [Source:MGI Symbol%3BAcc:MGI:2135604]	0.000316711	0.813866	-0.297138	4.68859	4.60552	4.65455	4.63374	4.30013	4.46572	4.27232	4.43229
ENSMUSG00000032267	9	48985385	49042517	+	Usp28	gene:ENSMUSG00000032267	ubiquitin specific peptidase 28 [Source:MGI Symbol%3BAcc:MGI:2442293]	0.000332433	0.811916	-0.300598	5.36726	5.29504	5.09345	5.22133	4.95006	4.98326	4.94598	4.98384
ENSMUSG00000029651	5	147957320	148316065	+	Mtus2	gene:ENSMUSG00000029651	microtubule associated tumor suppressor candidate 2 [Source:MGI Symbol%3BAcc:MGI:1915388]	0.000536867	0.810624	-0.302895	4.19484	4.07179	4.17086	4.2627	3.91342	3.91318	3.81795	3.92657
ENSMUSG00000028830	4	126753544	126870070	+	AU040320	gene:ENSMUSG00000028830	expressed sequence AU040320 [Source:MGI Symbol%3BAcc:MGI:2140475]	0.000634135	0.810303	-0.303467	6.6145	6.57868	6.62686	6.38756	6.22262	6.34931	6.2527	6.26084
ENSMUSG00000033526	2	121310561	121355396	-	Map1a	gene:ENSMUSG00000027254	microtubule-associated protein 1 A [Source:MGI Symbol%3BAcc:MGI:1306776]	4.32718e-05	0.808714	-0.306298	6.63783	6.55241	6.45819	6.60889	6.26332	6.34443	6.30766	6.1891
ENSMUSG00000001173	X	47912387	47965868	+	Ocrl	gene:ENSMUSG00000001173	oculocerebrorenal syndrome of Lowe [Source:MGI Symbol%3BAcc:MGI:109589]	0.00100704	0.80454	-0.313764	5.35524	5.08519	5.19554	5.18592	4.9332	4.94059	4.79806	4.98613
ENSMUSG00000091041	8	110082803	110102753	-	Zfp612	gene:ENSMUSG00000044676	zinc finger protein 612 [Source:MGI Symbol%3BAcc:MGI:2443465]	0.000455788	0.802368	-0.317664	3.88661	3.89887	3.86132	3.84142	3.64131	3.63345	3.42326	3.59567
ENSMUSG00000000303	8	106603351	106670246	+	Cdh1	gene:ENSMUSG00000000303	cadherin 1 [Source:MGI Symbol%3BAcc:MGI:88354]	0.000186636	0.802033	-0.318267	10.0617	9.93075	9.9175	9.86833	9.72513	9.60623	9.6725	9.57675
ENSMUSG00000036298	15	91267696	91573261	-	Slc2a13	gene:ENSMUSG00000036298	solute carrier family 2 (facilitated glucose transporter)%2C member 13 [Source:MGI Symbol%3BAcc:MGI:2146030]	0.00102629	0.801587	-0.319069	5.46227	5.36076	5.54356	5.28796	5.01392	5.19042	5.11628	5.15032
ENSMUSG00000032513	9	119925673	119937558	-	Wdr48	gene:ENSMUSG00000032512	WD repeat domain 48 [Source:MGI Symbol%3BAcc:MGI:1914811]	0.000971862	0.801271	-0.319638	5.62538	5.66867	5.542	5.377	5.34779	5.29017	5.17	5.21618
ENSMUSG00000035441	11	80482126	80780025	-	Myo1d	gene:ENSMUSG00000035441	myosin ID [Source:MGI Symbol%3BAcc:MGI:107728]	0.000390605	0.798361	-0.324886	8.42192	8.2428	8.21875	8.18805	7.87699	7.98506	8.06734	7.92164
ENSMUSG00000037110	2	146239879	146512026	-	Ralgapa2	gene:ENSMUSG00000037110	Ral GTPase activating protein%2C alpha subunit 2 (catalytic) [Source:MGI Symbol%3BAcc:MGI:3036245]	0.000927539	0.79815	-0.325268	6.20045	6.03354	6.19753	6.12507	5.65869	5.83084	5.91485	5.92119
ENSMUSG00000038009	15	99093170	99104737	+	Dnajc22	gene:ENSMUSG00000038009	DnaJ heat shock protein family (Hsp40) member C22 [Source:MGI Symbol%3BAcc:MGI:1920028]	0.000282175	0.797934	-0.325658	5.28784	5.24155	5.28468	5.07611	4.85241	4.9573	4.9433	4.92418
ENSMUSG00000068040	2	153161303	153210466	+	Tm9sf4	gene:ENSMUSG00000068040	transmembrane 9 superfamily protein member 4 [Source:MGI Symbol%3BAcc:MGI:2139220]	0.000514971	0.797333	-0.326746	7.64587	7.37884	7.41921	7.46011	7.23879	7.17471	7.19683	7.07002
ENSMUSG00000015222	1	66175273	66442583	+	Map2	gene:ENSMUSG00000015222	microtubule-associated protein 2 [Source:MGI Symbol%3BAcc:MGI:97175]	0.000284553	0.796381	-0.328469	4.56798	4.62603	4.5003	4.66622	4.42219	4.29625	4.16828	4.22299
ENSMUSG00000078719	4	43583216	43584494	-	Rgp1	gene:ENSMUSG00000028468	RGP1 retrograde golgi transport homolog (S. cerevisiae) [Source:MGI Symbol%3BAcc:MGI:1915956]	0.000464559	0.795657	-0.329781	3.95984	3.82806	3.97513	3.92968	3.54645	3.73682	3.53962	3.62829
ENSMUSG00000026589	1	157506728	157568425	+	Gm15486	gene:ENSMUSG00000087093	predicted gene 15486 [Source:MGI Symbol%3BAcc:MGI:3705263]	0.000218097	0.793849	-0.333063	5.24399	5.05298	5.03181	5.0078	4.80051	4.83049	4.74133	4.72057
ENSMUSG00000009828	9	78109192	78172107	+	Ick	gene:ENSMUSG00000009828	intestinal cell kinase [Source:MGI Symbol%3BAcc:MGI:1934157]	0.000129082	0.792878	-0.334829	6.83347	6.8639	6.66103	6.65493	6.34645	6.42056	6.48215	6.50555
ENSMUSG00000021134	12	80945504	80950507	+	Srsf5	gene:ENSMUSG00000021134	serine/arginine-rich splicing factor 5 [Source:MGI Symbol%3BAcc:MGI:98287]	0.000114714	0.791643	-0.337078	7.67163	7.52318	7.41396	7.60219	7.22189	7.19259	7.16842	7.35754
ENSMUSG00000019338	3	95006590	95015448	-	Pi4kb	gene:ENSMUSG00000038861	phosphatidylinositol 4-kinase%2C catalytic%2C beta polypeptide [Source:MGI Symbol%3BAcc:MGI:1334433]	0.00024381	0.789782	-0.340473	4.80136	4.74425	4.80694	4.75708	4.54645	4.56885	4.39018	4.30048
ENSMUSG00000028979	4	148602554	148615499	+	Masp2	gene:ENSMUSG00000028979	mannan-binding lectin serine peptidase 2 [Source:MGI Symbol%3BAcc:MGI:1330832]	0.000529689	0.788344	-0.343103	4.96776	4.88448	4.69161	4.95093	4.52291	4.63185	4.3803	4.66591
ENSMUSG00000062031	7	140941391	140947664	+	Athl1	gene:ENSMUSG00000062031	ATH1%2C acid trehalase-like 1 (yeast) [Source:MGI Symbol%3BAcc:MGI:2444047]	0.000654279	0.785278	-0.348725	4.59378	4.65626	4.62441	4.56374	4.17736	4.50297	4.28402	4.12249
ENSMUSG00000009647	10	59446984	59616692	-	Mcu	gene:ENSMUSG00000009647	mitochondrial calcium uniporter [Source:MGI Symbol%3BAcc:MGI:3026965]	0.000632187	0.782483	-0.353869	6.66242	6.30079	6.39248	6.38248	6.09994	6.07651	6.12044	6.12924
ENSMUSG00000023959	17	44188572	44280168	+	Clic5	gene:ENSMUSG00000023959	chloride intracellular channel 5 [Source:MGI Symbol%3BAcc:MGI:1917912]	6.63409e-05	0.778802	-0.360671	8.39442	8.55214	8.31696	8.59849	8.14939	8.03192	8.09024	8.22384
ENSMUSG00000039463	2	167421712	167477000	+	Slc9a8	gene:ENSMUSG00000039463	solute carrier family 9 (sodium/hydrogen exchanger)%2C member 8 [Source:MGI Symbol%3BAcc:MGI:1924281]	0.000808047	0.772406	-0.372569	5.70958	5.56892	5.48198	5.32749	5.08475	5.3459	5.16656	5.09304
ENSMUSG00000049307	9	14748459	14752122	-	Fut4	gene:ENSMUSG00000049307	fucosyltransferase 4 [Source:MGI Symbol%3BAcc:MGI:95594]	0.000560091	0.771013	-0.375173	6.57857	6.94837	6.79411	6.87848	6.52736	6.3515	6.33348	6.56727
ENSMUSG00000014837	8	105280410	105289528	-	Nol3	gene:ENSMUSG00000014776	nucleolar protein 3 (apoptosis repressor with CARD domain) [Source:MGI Symbol%3BAcc:MGI:1925938]	0.000306435	0.765269	-0.385961	2.78429	2.85785	2.68973	2.90376	2.34645	2.51691	2.42326	2.47368
ENSMUSG00000084925	14	20546079	20570687	+	Ppp3cb	gene:ENSMUSG00000021816	protein phosphatase 3%2C catalytic subunit%2C beta isoform [Source:MGI Symbol%3BAcc:MGI:107163]	0.000649037	0.763141	-0.389978	4.08151	3.88533	4.18158	3.92109	3.66515	3.73682	3.66693	3.5344
ENSMUSG00000052942	19	28258851	28680077	-	Glis3	gene:ENSMUSG00000052942	GLIS family zinc finger 3 [Source:MGI Symbol%3BAcc:MGI:2444289]	0.000990173	0.762871	-0.390488	3.88661	3.73295	3.97513	3.72537	3.29735	3.63824	3.47984	3.42048
ENSMUSG00000020875	11	96271457	96276595	+	Hoxb9	gene:ENSMUSG00000020875	homeobox B9 [Source:MGI Symbol%3BAcc:MGI:96190]	8.57313e-07	0.759504	-0.39687	5.33142	5.39462	5.15598	5.30457	4.92604	4.97192	4.81209	4.97002
ENSMUSG00000043592	17	48454901	48539714	+	Unc5cl	gene:ENSMUSG00000043592	unc-5 homolog C (C. elegans)-like [Source:MGI Symbol%3BAcc:MGI:1923839]	0.000389686	0.757857	-0.400002	3.02323	2.9322	3.01466	3.18054	2.61038	2.74425	2.72113	2.52498
ENSMUSG00000032782	11	69299487	69323775	-	Cntrob	gene:ENSMUSG00000032782	centrobin%2C centrosomal BRCA2 interacting protein [Source:MGI Symbol%3BAcc:MGI:2443290]	0.00100311	0.757224	-0.401208	3.83275	3.72346	3.54771	3.72043	3.09197	3.50647	3.4271	3.23652
ENSMUSG00000045095	6	93675455	94283917	-	Magi1	gene:ENSMUSG00000045095	membrane associated guanylate kinase%2C WW and PDZ domain containing 1 [Source:MGI Symbol%3BAcc:MGI:1203522]	3.17801e-05	0.756541	-0.402511	5.84605	5.81651	5.6076	5.6416	5.19906	5.38109	5.33297	5.46877
ENSMUSG00000064202	19	28893042	28967800	-	Slc1a1	gene:ENSMUSG00000024935	solute carrier family 1 (neuronal/epithelial high affinity glutamate transporter%2C system Xag)%2C member 1 [Source:MGI Symbol%3BAcc:MGI:105083]	7.63465e-07	0.754643	-0.406133	6.43684	6.67163	6.39508	6.47486	6.09037	6.09463	6.12103	6.13234
ENSMUSG00000071856	18	44425060	44812182	-	Mcc	gene:ENSMUSG00000071856	mutated in colorectal cancers [Source:MGI Symbol%3BAcc:MGI:96930]	0.000470752	0.749887	-0.415255	4.35323	4.4277	4.10618	4.20019	3.6865	4.10879	3.88374	3.80731
ENSMUSG00000008206	8	4493026	4531680	+	Cers4	gene:ENSMUSG00000008206	ceramide synthase 4 [Source:MGI Symbol%3BAcc:MGI:1914510]	0.000291463	0.748277	-0.418355	6.74358	6.54165	6.49386	6.30786	6.1698	6.02623	6.10823	6.21325
ENSMUSG00000036867	9	63953076	64022059	-	Smad6	gene:ENSMUSG00000036867	SMAD family member 6 [Source:MGI Symbol%3BAcc:MGI:1336883]	0.000607344	0.748117	-0.418664	3.88661	4.2462	3.94555	3.76909	3.52054	3.6791	3.56076	3.52498
ENSMUSG00000107789	6	48593941	48619278	+	RP24-124B23.17	gene:ENSMUSG00000107588	No description	0.000998236	0.748047	-0.4188	5.78839	6.04463	5.69395	5.48071	5.29249	5.36288	5.46543	5.33413
ENSMUSG00000021903	14	32028989	32062197	+	Galnt15	gene:ENSMUSG00000021903	UDP-N-acetyl-alpha-D-galactosamine:polypeptide N-acetylgalactosaminyltransferase 15 [Source:MGI Symbol%3BAcc:MGI:1926004]	0.000690939	0.747798	-0.419279	3.79322	3.69074	3.76298	3.50174	3.09835	3.39767	3.20567	3.45726
ENSMUSG00000066554	5	148182899	148184377	-	Mtus2	gene:ENSMUSG00000029651	microtubule associated tumor suppressor candidate 2 [Source:MGI Symbol%3BAcc:MGI:1915388]	0.000105294	0.746916	-0.420982	4.04333	3.80666	4.03551	3.92754	3.47956	3.54269	3.5055	3.697
ENSMUSG00000005534	8	3122061	3279617	-	Insr	gene:ENSMUSG00000005534	insulin receptor [Source:MGI Symbol%3BAcc:MGI:96575]	5.71753e-05	0.746634	-0.421527	6.71213	6.79267	6.63737	6.43017	6.10867	6.27999	6.30818	6.28243
ENSMUSG00000036585	18	38838673	38929404	-	Arhgap26	gene:ENSMUSG00000036452	Rho GTPase activating protein 26 [Source:MGI Symbol%3BAcc:MGI:1918552]	0.000199636	0.746469	-0.421845	4.69734	5.10212	4.93132	4.95304	4.39652	4.54609	4.44994	4.6914
ENSMUSG00000052698	9	67217087	67559703	-	Tln2	gene:ENSMUSG00000052698	talin 2 [Source:MGI Symbol%3BAcc:MGI:1917799]	0.000952267	0.746328	-0.422118	5.97889	5.59412	5.7204	5.45417	5.22481	5.39484	5.23555	5.33772
ENSMUSG00000078485	4	156221456	156228542	-	Plekhn1	gene:ENSMUSG00000078485	pleckstrin homology domain containing%2C family N member 1 [Source:MGI Symbol%3BAcc:MGI:2387630]	0.000778675	0.74594	-0.422868	3.93046	3.60242	3.86632	3.68028	3.29735	3.56466	3.37036	3.24036
ENSMUSG00000038007	4	86874396	86934822	+	Acer2	gene:ENSMUSG00000038007	alkaline ceramidase 2 [Source:MGI Symbol%3BAcc:MGI:1920932]	0.000532466	0.74376	-0.427092	3.74493	4.04767	3.83948	3.87737	3.18788	3.53928	3.60383	3.51866
ENSMUSG00000085174	3	53452619	53457797	+	Nhlrc3	gene:ENSMUSG00000042997	NHL repeat containing 3 [Source:MGI Symbol%3BAcc:MGI:2444520]	0.000953932	0.73885	-0.436647	3.18808	3.09992	3.07631	2.84596	2.46974	2.6206	2.80029	2.65732
ENSMUSG00000030795	7	127967457	127985701	+	Fus	gene:ENSMUSG00000030795	fused in sarcoma [Source:MGI Symbol%3BAcc:MGI:1353633]	0.000191815	0.737474	-0.439336	6.91058	6.73814	6.7475	6.838	6.13956	6.3972	6.32552	6.65372
ENSMUSG00000052397	17	6738041	6782784	-	Sytl3	gene:ENSMUSG00000041831	synaptotagmin-like 3 [Source:MGI Symbol%3BAcc:MGI:1933367]	0.000215457	0.736826	-0.440605	9.37419	8.94312	9.14081	9.2333	8.909	8.67104	8.6552	8.7875
ENSMUSG00000027849	3	103575231	103645569	+	Syt6	gene:ENSMUSG00000027849	synaptotagmin VI [Source:MGI Symbol%3BAcc:MGI:1859544]	0.000700449	0.733908	-0.446328	3.9318	3.93549	3.6651	3.68282	3.17283	3.2718	3.52715	3.52498
ENSMUSG00000046782	12	57564113	57737928	+	4921506M07Rik	gene:ENSMUSG00000046782	tetratricopeptide repeat domain 6 [Source:MGI Symbol%3BAcc:MGI:2684915]	0.000546627	0.725695	-0.462564	2.66283	2.39103	2.34794	2.6572	1.94741	2.13388	2.03238	2.19357
ENSMUSG00000022231	15	32244813	32696341	+	Sema5a	gene:ENSMUSG00000022231	sema domain%2C seven thrombospondin repeats (type 1 and type 1-like)%2C transmembrane domain (TM) and short cytoplasmic domain%2C (semaphorin) 5A [Source:MGI Symbol%3BAcc:MGI:107556]	0.000181271	0.724478	-0.464986	7.01689	6.92332	6.9573	7.01966	6.34444	6.49397	6.37609	6.86382
ENSMUSG00000089671	15	99715543	99724474	-	Gm16537	gene:ENSMUSG00000089671	predicted gene 16537 [Source:MGI Symbol%3BAcc:MGI:4414957]	0.000339954	0.722459	-0.469013	3.49777	3.67311	3.49494	3.90812	3.26651	3.01614	3.20119	3.30048
ENSMUSG00000053198	7	27499324	27520214	+	Prx	gene:ENSMUSG00000053198	periaxin [Source:MGI Symbol%3BAcc:MGI:108176]	0.00030389	0.721034	-0.471861	2.26929	2.35708	2.33839	2.31444	1.63254	2.02592	1.82088	1.9619
ENSMUSG00000026380	1	118627945	118685168	+	Tfcp2l1	gene:ENSMUSG00000026380	transcription factor CP2-like 1 [Source:MGI Symbol%3BAcc:MGI:2444691]	1.32095e-05	0.712915	-0.488198	9.13834	8.9101	9.0795	8.81182	8.55242	8.45513	8.4107	8.66091
ENSMUSG00000050931	3	131318985	131491411	-	Sgms2	gene:ENSMUSG00000050931	sphingomyelin synthase 2 [Source:MGI Symbol%3BAcc:MGI:1921692]	1.37522e-09	0.712414	-0.489212	5.66931	5.57051	5.55958	5.48873	5.06696	5.17347	5.02162	5.15338
ENSMUSG00000096210	15	79028212	79030498	+	H1f0	gene:ENSMUSG00000096210	H1 histone family%2C member 0 [Source:MGI Symbol%3BAcc:MGI:95893]	0.000122101	0.709493	-0.495139	7.25616	7.69923	7.41808	7.43846	6.71196	7.16547	6.88897	7.13182
ENSMUSG00000038756	11	96133786	96165451	+	Ttll6	gene:ENSMUSG00000038756	tubulin tyrosine ligase-like family%2C member 6 [Source:MGI Symbol%3BAcc:MGI:2683461]	4.61281e-05	0.70883	-0.496488	6.37794	6.4526	6.0199	6.14641	5.66408	6.00598	5.75821	5.67091
ENSMUSG00000042010	5	114146535	114250761	+	Acacb	gene:ENSMUSG00000042010	acetyl-Coenzyme A carboxylase beta [Source:MGI Symbol%3BAcc:MGI:2140940]	0.000432969	0.707956	-0.498269	2.74185	3.0673	2.89267	3.01689	2.46481	2.74128	2.29457	2.24802
ENSMUSG00000053297	6	48626764	48633689	+	AI854703	gene:ENSMUSG00000053297	expressed sequence AI854703 [Source:MGI Symbol%3BAcc:MGI:2141510]	3.7261e-05	0.70698	-0.500259	7.5108	7.52782	7.32469	7.04952	6.90912	6.89495	6.77451	6.95578
ENSMUSG00000027412	2	160880670	160906002	+	Gm16751	gene:ENSMUSG00000085303	predicted gene%2C 16751 [Source:MGI Symbol%3BAcc:MGI:4439675]	4.59213e-05	0.705519	-0.503244	5.06931	4.78312	5.07343	4.74131	4.54762	4.51864	4.34622	4.35111
ENSMUSG00000044783	1	88262471	88277633	-	Hjurp	gene:ENSMUSG00000044783	Holliday junction recognition protein [Source:MGI Symbol%3BAcc:MGI:2685821]	0.000493965	0.705089	-0.504122	5.86594	5.82895	5.47546	5.83514	4.86183	5.52037	5.32835	5.30874
ENSMUSG00000024935	19	28835049	28913960	+	Slc1a1	gene:ENSMUSG00000024935	solute carrier family 1 (neuronal/epithelial high affinity glutamate transporter%2C system Xag)%2C member 1 [Source:MGI Symbol%3BAcc:MGI:105083]	6.43055e-07	0.704933	-0.504441	5.91758	6.15035	5.81687	5.82827	5.42537	5.40378	5.53873	5.4154
ENSMUSG00000081355	3	94720023	94758116	-	Gm15264	gene:ENSMUSG00000081355	predicted gene 15264 [Source:MGI Symbol%3BAcc:MGI:3705845]	2.30889e-05	0.704856	-0.504599	3.27142	3.13469	3.03551	3.05664	2.43989	2.79946	2.64069	2.66877
ENSMUSG00000057880	16	8513429	8621568	+	Abat	gene:ENSMUSG00000057880	4-aminobutyrate aminotransferase [Source:MGI Symbol%3BAcc:MGI:2443582]	3.13635e-06	0.702441	-0.509552	8.31543	8.54213	8.32	8.50884	8.15495	7.90567	7.74297	7.89705
ENSMUSG00000097124	3	121531619	121536206	+	Slc44a3	gene:ENSMUSG00000039865	solute carrier family 44%2C member 3 [Source:MGI Symbol%3BAcc:MGI:2384860]	7.88622e-07	0.70163	-0.511217	4.19371	4.25807	4.02065	4.18233	3.51578	3.83328	3.7336	3.57756
ENSMUSG00000069601	10	69533772	70027438	+	Ank3	gene:ENSMUSG00000069601	ankyrin 3%2C epithelial [Source:MGI Symbol%3BAcc:MGI:88026]	0.000172096	0.699548	-0.515506	5.75791	5.92228	5.70096	5.44447	5.35913	5.19693	4.9305	5.3582
ENSMUSG00000022893	16	85793827	85803113	-	Adamts1	gene:ENSMUSG00000022893	a disintegrin-like and metallopeptidase (reprolysin type) with thrombospondin type 1 motif%2C 1 [Source:MGI Symbol%3BAcc:MGI:109249]	0.000650053	0.69804	-0.518619	3.73105	3.42185	4.06477	3.89063	3.2175	3.2922	3.29247	3.38968
ENSMUSG00000020173	11	12236608	12464960	-	Cobl	gene:ENSMUSG00000020173	cordon-bleu WH2 repeat [Source:MGI Symbol%3BAcc:MGI:105056]	0.000528386	0.694857	-0.525212	6.07847	6.19701	6.14848	5.54779	5.59973	5.47334	5.36085	5.59642
ENSMUSG00000007216	6	48602063	48623227	+	RP24-124B23.17	gene:ENSMUSG00000107588	No description	0.000666256	0.69307	-0.528928	4.78429	5.08741	4.63517	4.7055	3.88232	4.30632	4.48814	4.45396
ENSMUSG00000037390	5	137134922	137149322	-	Muc3	gene:ENSMUSG00000037390	mucin 3%2C intestinal [Source:MGI Symbol%3BAcc:MGI:1203527]	0.000195409	0.690961	-0.533324	11.2121	10.6835	10.8206	11.1042	10.6848	10.3494	10.4134	10.3424
ENSMUSG00000049134	19	56320035	56390037	-	Habp2	gene:ENSMUSG00000025075	hyaluronic acid binding protein 2 [Source:MGI Symbol%3BAcc:MGI:1196378]	0.000114571	0.685569	-0.544627	4.79099	4.72631	4.64393	4.18771	4.06452	4.17512	3.99663	4.09092
ENSMUSG00000023019	15	99717515	99725005	+	Gm16537	gene:ENSMUSG00000089671	predicted gene 16537 [Source:MGI Symbol%3BAcc:MGI:4414957]	0.000102847	0.685016	-0.54579	3.79174	4.04005	3.85128	4.31608	3.5627	3.28611	3.49822	3.56842
ENSMUSG00000029378	5	91139599	91148432	+	Areg	gene:ENSMUSG00000029378	amphiregulin [Source:MGI Symbol%3BAcc:MGI:88068]	0.000795828	0.682901	-0.550252	4.19708	3.78676	4.00714	3.86399	3.41964	3.56466	3.67341	3.01669
ENSMUSG00000022220	14	55769058	55784042	-	Adcy4	gene:ENSMUSG00000022220	adenylate cyclase 4 [Source:MGI Symbol%3BAcc:MGI:99674]	0.000732042	0.672308	-0.572805	2.10681	1.92559	1.99351	1.66236	1.08234	1.53071	1.34012	1.54376
ENSMUSG00000073530	1	158711727	158980490	-	Pappa2	gene:ENSMUSG00000073530	pappalysin 2 [Source:MGI Symbol%3BAcc:MGI:3051647]	6.20007e-05	0.672158	-0.573128	3.44961	3.60656	3.17086	3.38795	2.62813	2.72336	2.99145	3.04333
ENSMUSG00000032827	6	4902917	5165661	+	Ppp1r9a	gene:ENSMUSG00000032827	protein phosphatase 1%2C regulatory (inhibitor) subunit 9A [Source:MGI Symbol%3BAcc:MGI:2442401]	0.000132418	0.670924	-0.575779	6.02765	5.61786	5.86674	5.42182	5.0173	5.26407	5.12458	5.36789
ENSMUSG00000020256	10	83487450	83534140	-	Aldh1l2	gene:ENSMUSG00000020256	aldehyde dehydrogenase 1 family%2C member L2 [Source:MGI Symbol%3BAcc:MGI:2444680]	0.000289056	0.66617	-0.586037	1.79915	1.85785	1.6822	2.15513	1.19385	1.50995	1.1299	1.38621
ENSMUSG00000020932	11	102887336	102900912	-	Gfap	gene:ENSMUSG00000020932	glial fibrillary acidic protein [Source:MGI Symbol%3BAcc:MGI:95697]	0.000750801	0.661986	-0.595127	1.57577	1.52373	1.34317	1.55544	0.844842	0.661958	1.15791	0.989555
ENSMUSG00000020893	11	69095217	69109960	+	Per1	gene:ENSMUSG00000020893	period circadian clock 1 [Source:MGI Symbol%3BAcc:MGI:1098283]	0.000899025	0.6599	-0.599681	5.53729	5.29952	5.70422	4.92754	4.83723	4.88054	4.4909	5.02674
ENSMUSG00000031596	8	40862396	40922308	+	Slc7a2	gene:ENSMUSG00000031596	solute carrier family 7 (cationic amino acid transporter%2C y+ system)%2C member 2 [Source:MGI Symbol%3BAcc:MGI:99828]	0.000681138	0.656975	-0.606089	1.06808	1.35708	1.4267	1.34043	0.650026	0.711286	0.559011	0.952561
ENSMUSG00000070729	4	129899093	129899902	+	Gm12966	gene:ENSMUSG00000070729	predicted gene 12966 [Source:MGI Symbol%3BAcc:MGI:3652043]	3.34475e-08	0.648822	-0.624104	6.30434	6.11451	6.14472	6.4203	5.52824	5.60069	5.56076	5.86879
ENSMUSG00000014704	6	52162417	52164831	-	Hoxa2	gene:ENSMUSG00000014704	homeobox A2 [Source:MGI Symbol%3BAcc:MGI:96174]	0.000975326	0.647189	-0.627741	1.19034	1.57526	1.25452	1.52176	1.08234	0.623823	0.57295	0.815058
ENSMUSG00000028370	4	65124174	65357509	+	Pappa	gene:ENSMUSG00000028370	pregnancy-associated plasma protein A [Source:MGI Symbol%3BAcc:MGI:97479]	1.72672e-05	0.646498	-0.629283	3.69178	3.46119	3.34556	3.45789	2.74259	2.63665	3.05242	3.06081
ENSMUSG00000037129	9	45319100	45347581	+	1700003G13Rik	gene:ENSMUSG00000085831	RIKEN cDNA 1700003G13 gene [Source:MGI Symbol%3BAcc:MGI:1919479]	0.000611886	0.644669	-0.633369	3.00027	3.25544	2.5601	2.6416	2.20572	2.51344	2.35229	1.9619
ENSMUSG00000034387	6	112359324	112388023	-	Ssu2	gene:ENSMUSG00000034387	ssu-2 homolog (C. elegans) [Source:MGI Symbol%3BAcc:MGI:2443733]	0.000669961	0.6406	-0.642503	1.30304	1.15741	1.22371	1.32749	0.229182	0.9145	0.692689	0.568418
ENSMUSG00000052026	18	60995381	61014199	-	Slc6a7	gene:ENSMUSG00000052026	solute carrier family 6 (neurotransmitter transporter%2C L-proline)%2C member 7 [Source:MGI Symbol%3BAcc:MGI:2147363]	1.27809e-09	0.629874	-0.666864	3.48312	3.35953	3.3598	3.50749	2.71793	2.66822	2.87251	2.8557
ENSMUSG00000079429	1	88226986	88262289	+	Mroh2a	gene:ENSMUSG00000079429	maestro heat-like repeat family member 2A [Source:MGI Symbol%3BAcc:MGI:3705228]	5.807e-05	0.626013	-0.675735	3.07786	3.35216	2.71579	3.0369	2.02987	2.54779	2.5555	2.4137
ENSMUSG00000022297	15	39006280	39038186	+	Fzd6	gene:ENSMUSG00000022297	frizzled class receptor 6 [Source:MGI Symbol%3BAcc:MGI:108474]	7.16543e-10	0.620959	-0.68743	4.01179	3.83689	3.82244	4.08958	3.10153	3.444	3.24972	3.28196
ENSMUSG00000004328	7	17031507	17062427	-	Hif3a	gene:ENSMUSG00000004328	hypoxia inducible factor 3%2C alpha subunit [Source:MGI Symbol%3BAcc:MGI:1859778]	5.02766e-05	0.620768	-0.687874	2.81678	2.712	2.66319	2.28796	1.64131	2.21307	2.01206	1.94316
ENSMUSG00000046275	11	76679808	76698664	+	Tusc5	gene:ENSMUSG00000046275	tumor suppressor candidate 5 [Source:MGI Symbol%3BAcc:MGI:3029307]	0.000763742	0.601066	-0.734405	0.360262	0.772118	0.886128	0.799863	0.0029065	0.156318	-0.220599	0.0433267
ENSMUSG00000052496	15	85814676	85821733	-	Pkdrej	gene:ENSMUSG00000052496	polycystic kidney disease (polycystin) and REJ (sperm receptor for egg jelly homolog%2C sea urchin) [Source:MGI Symbol%3BAcc:MGI:1338786]	8.76001e-06	0.600908	-0.734783	2.08273	1.85089	2.12158	2.261	1.09516	1.63665	1.32372	1.3582
ENSMUSG00000000157	16	96422288	96443619	-	Igsf5	gene:ENSMUSG00000000159	immunoglobulin superfamily%2C member 5 [Source:MGI Symbol%3BAcc:MGI:1919308]	4.1621e-05	0.595667	-0.747422	4.71468	3.97918	4.01616	4.587	3.42473	3.68529	3.7809	3.61059
ENSMUSG00000055827	15	63857724	63878558	-	Gsdmc3	gene:ENSMUSG00000055827	gasdermin C3 [Source:MGI Symbol%3BAcc:MGI:3580656]	0.000173104	0.589995	-0.761226	7.97946	8.0911	7.22954	7.25268	6.70204	6.89245	6.95316	7.20024
gene:g_CEACAM6	CEACAM6	1	16791	+	gene:g_CEACAM6	gene:g_CEACAM6	No description	4.75998e-05	0.576454	-0.794723	10.3408	9.67751	9.38742	9.97375	9.28538	8.7673	9.17014	9.15675
ENSMUSG00000078247	17	12741311	12860122	+	Igf2r	gene:ENSMUSG00000023830	insulin-like growth factor 2 receptor [Source:MGI Symbol%3BAcc:MGI:96435]	0.000323852	0.575221	-0.797812	6.67898	6.00564	6.10159	5.91354	4.71793	5.60844	5.53518	5.68084
ENSMUSG00000024222	17	28399095	28517524	-	Fkbp5	gene:ENSMUSG00000024222	FK506 binding protein 5 [Source:MGI Symbol%3BAcc:MGI:104670]	2.92554e-09	0.567916	-0.816249	6.81805	6.90874	6.92933	6.96091	6.26792	5.70749	6.13988	6.23796
ENSMUSG00000050164	15	81235499	81238963	+	Mchr1	gene:ENSMUSG00000050164	melanin-concentrating hormone receptor 1 [Source:MGI Symbol%3BAcc:MGI:2180756]	0.00017502	0.567698	-0.816805	1.07786	0.857848	1.26464	1.02493	0.578767	-0.0750077	0.298775	0.209337
ENSMUSG00000084274	4	44121893	44124123	+	Gm12504	gene:ENSMUSG00000084274	predicted pseudogene 12504 [Source:MGI Symbol%3BAcc:MGI:3651567]	0.000156679	0.559904	-0.83675	1.56885	1.712	1.39017	1.17693	0.181877	1.05487	0.755153	0.467134
ENSMUSG00000006567	8	21992785	22060305	-	Atp7b	gene:ENSMUSG00000006567	ATPase%2C Cu++ transporting%2C beta polypeptide [Source:MGI Symbol%3BAcc:MGI:103297]	0.000639954	0.558469	-0.840451	0.738774	0.951824	0.5642	0.0566389	-0.298749	-0.139138	-0.15021	-0.226762
ENSMUSG00000055748	15	63891264	63912297	-	Gsdmc4	gene:ENSMUSG00000055748	gasdermin C4 [Source:MGI Symbol%3BAcc:MGI:1921798]	0.0010047	0.558252	-0.841012	9.83365	9.39252	8.97349	8.61348	7.91036	8.224	8.77342	8.72555
ENSMUSG00000093553	3	96243550	96246380	-	Gm20633	gene:ENSMUSG00000093553	predicted gene 20633 [Source:MGI Symbol%3BAcc:MGI:5313080]	0.000335778	0.553339	-0.853764	0.636594	0.696567	0.846235	1.46381	0.107876	0.225859	0.0819633	-0.0288231
ENSMUSG00000021219	12	82588292	83162056	+	Rgs6	gene:ENSMUSG00000021219	regulator of G-protein signaling 6 [Source:MGI Symbol%3BAcc:MGI:1354730]	1.08957e-09	0.547542	-0.868958	2.38805	2.21269	2.23919	2.19841	1.28621	1.64936	1.30714	1.37228
ENSMUSG00000049303	19	4445908	4477447	-	Syt12	gene:ENSMUSG00000049303	synaptotagmin XII [Source:MGI Symbol%3BAcc:MGI:2159601]	5.09385e-05	0.542873	-0.881314	2.36026	1.97759	1.87956	1.66236	1.3518	0.674449	1.16713	1.27074
ENSMUSG00000027360	2	126593667	126619299	-	Hdc	gene:ENSMUSG00000027360	histidine decarboxylase [Source:MGI Symbol%3BAcc:MGI:96062]	0.000996666	0.525944	-0.927018	1.06808	0.286691	0.950258	0.599166	-0.770818	0.2759	-0.173294	-0.104772
ENSMUSG00000003545	7	19302696	19310051	-	Fosb	gene:ENSMUSG00000003545	FBJ osteosarcoma oncogene B [Source:MGI Symbol%3BAcc:MGI:95575]	0.000176299	0.517369	-0.950735	3.89216	3.07627	3.14916	3.81848	2.69284	2.75898	2.88932	1.80472
ENSMUSG00000006445	4	141301240	141329384	+	Epha2	gene:ENSMUSG00000006445	Eph receptor A2 [Source:MGI Symbol%3BAcc:MGI:95278]	7.3349e-15	0.498221	-1.00514	3.55491	3.51276	3.75043	3.44896	2.73442	2.68065	2.40779	2.50595
ENSMUSG00000030732	7	100006172	100034728	+	Chrdl2	gene:ENSMUSG00000030732	chordin-like 2 [Source:MGI Symbol%3BAcc:MGI:1916371]	0.000233917	0.490287	-1.0283	2.7295	1.74986	1.93132	1.7229	1.58787	1.09259	0.666926	0.8557
ENSMUSG00000056293	15	63824346	63845177	-	Gsdmc2	gene:ENSMUSG00000056293	gasdermin C2 [Source:MGI Symbol%3BAcc:MGI:2146102]	2.32013e-05	0.455739	-1.13372	9.45935	8.89122	8.48847	7.82899	7.47849	7.47936	7.78774	7.8905
ENSMUSG00000037386	15	39198332	39681940	+	Rims2	gene:ENSMUSG00000037386	regulating synaptic membrane exocytosis 2 [Source:MGI Symbol%3BAcc:MGI:2152972]	1.79397e-05	0.448133	-1.158	1.46832	0.885328	0.832689	1.73275	-0.367462	0.0832545	0.230062	0.49313
ENSMUSG00000026580	1	164115264	164150026	+	Selp	gene:ENSMUSG00000026580	selectin%2C platelet [Source:MGI Symbol%3BAcc:MGI:98280]	0.000495118	0.410275	-1.28534	2.36826	1.02777	1.53103	0.577471	-0.477086	0.445825	0.472423	0.467134
ENSMUSG00000046159	13	9875486	10360844	-	Chrm3	gene:ENSMUSG00000046159	cholinergic receptor%2C muscarinic 3%2C cardiac [Source:MGI Symbol%3BAcc:MGI:88398]	0.000862866	0.393201	-1.34666	1.19933	0.405335	1.19223	-0.181521	-1.3327	-1.18353	-0.269509	0.11204
ENSMUSG00000087371	7	27502718	27508122	-	Prx	gene:ENSMUSG00000053198	periaxin [Source:MGI Symbol%3BAcc:MGI:108176]	5.83348e-07	0.362979	-1.46204	-0.0230663	0.157408	0.0589646	0.205502	-1.81812	-0.935604	-1.73517	-1.0663
ENSMUSG00000093867	15	63880707	63890512	+	Gsdmcl2	gene:ENSMUSG00000093867	gasdermin C-like 2 [Source:MGI Symbol%3BAcc:MGI:1925409]	1.11655e-07	0.356196	-1.48926	6.46902	6.43295	5.49923	5.0468	4.11891	4.3595	4.7854	4.68577
ENSMUSG00000050702	9	55962589	55980914	-	4930563M21Rik	gene:ENSMUSG00000050702	RIKEN cDNA 4930563M21 gene [Source:MGI Symbol%3BAcc:MGI:1922508]	0.00099549	0.343631	-1.54107	-0.739273	-1.03524	-2.19479	-0.659568	-2.55509	-2.59857	-2.32014	-2.9923
ENSMUSG00000066361	12	104146382	104153870	-	Serpina3c	gene:ENSMUSG00000066361	serine (or cysteine) peptidase inhibitor%2C clade A%2C member 3C [Source:MGI Symbol%3BAcc:MGI:102848]	0.000503726	0.31592	-1.66237	-0.809663	-0.450275	-0.280522	0.365967	-2.72501	-2.8616	-0.918037	-1.9923
ENSMUSG00000100127	15	63914448	63925666	+	Gsdmcl-ps	gene:ENSMUSG00000100127	gasdermin C-like%2C pseudogene [Source:MGI Symbol%3BAcc:MGI:1921710]	8.63805e-08	0.281313	-1.82975	2.87403	2.22887	1.65936	1.11804	-0.233161	0.308321	0.613977	0.413695
ENSMUSG00000102817	1	161176936	161235170	+	Gm6185	gene:ENSMUSG00000102817	predicted gene 6185 [Source:MGI Symbol%3BAcc:MGI:3648765]	3.65811e-05	0.27985	-1.83728	0.190337	0.583673	-1.03725	1.34043	-1.63755	-1.7241	-1.17329	-0.921908
ENSMUSG00000026582	1	164048234	164057677	+	Sele	gene:ENSMUSG00000026582	selectin%2C endothelial cell [Source:MGI Symbol%3BAcc:MGI:98278]	0.000488487	0.249573	-2.00247	0.327841	-2.52066	-0.941035	-0.560032	-2.26558	-3.18353	-2.66806	-2.31423
ENSMUSG00000056632	18	20510304	20541310	+	Dsg3	gene:ENSMUSG00000056632	desmoglein 3 [Source:MGI Symbol%3BAcc:MGI:99499]	0.000719297	0.216672	-2.20642	-1.2247	-2.38316	-2.19479	-2.00749	-5.72501	-4.18353	-3.80556	-3.31423
ENSMUSG00000028640	2	172549593	172558622	+	Tfap2c	gene:ENSMUSG00000028640	transcription factor AP-2%2C gamma [Source:MGI Symbol%3BAcc:MGI:106032]	0.000525601	0.211734	-2.23968	-1.73927	-1.9357	-1.98834	-2.46692	-4.72501	-4.18353	-3.54253	-5.31423
ENSMUSG00000036395	9	26763044	26806468	-	B3gat1	gene:ENSMUSG00000045994	beta-1%2C3-glucuronyltransferase 1 (glucuronosyltransferase P) [Source:MGI Symbol%3BAcc:MGI:1924148]	1.7913e-05	0.20678	-2.27383	-1.27361	0.366861	-0.310269	-0.466923	-4.14005	-3.01361	-1.60393	-2.72926
ENSMUSG00000031722	8	109575130	109579172	-	Hp	gene:ENSMUSG00000031722	haptoglobin [Source:MGI Symbol%3BAcc:MGI:96211]	7.40583e-06	0.202539	-2.30373	-0.577002	0.665203	-0.941035	0.0566389	-3.14005	-3.18353	-1.3726	-2.72926
ENSMUSG00000045350	15	99918348	99967075	-	Fam186a	gene:ENSMUSG00000045350	family with sequence similarity 186%2C member A [Source:MGI Symbol%3BAcc:MGI:2685766]	3.88054e-05	0.151871	-2.71908	-0.350231	-0.935701	-1.50291	-2.65957	-5.72501	-3.8616	-3.12749	-3.72926
ENSMUSG00000056054	3	90668978	90670035	+	S100a8	gene:ENSMUSG00000056054	S100 calcium binding protein A8 (calgranulin A) [Source:MGI Symbol%3BAcc:MGI:88244]	1.40781e-07	0.137848	-2.85885	-0.27361	-0.416327	-0.403379	-2.145	-3.72501	-3.37618	-3.80556	-2.9923
ENSMUSG00000040809	3	106147554	106167564	-	Chil3	gene:ENSMUSG00000040809	chitinase-like 3 [Source:MGI Symbol%3BAcc:MGI:1330860]	2.09509e-06	0.132207	-2.91913	0.55491	-0.842592	-2.31027	0.0876658	-3.40309	-3.01361	-2.66806	-4.31423
ENSMUSG00000076670	12	114262652	114263087	-	Ighv3-5	gene:ENSMUSG00000076670	immunoglobulin heavy variable 3-5 [Source:MGI Symbol%3BAcc:MGI:3648045]	1.79385e-05	0.0643403	-3.95813	-3.80966	-0.350739	0.192231	-1.76648	-5.72501	-3.59857	NaN	-4.31423
ENSMUSG00000102281	12	114817099	114817526	-	Ighv1-30	gene:ENSMUSG00000102281	immunoglobulin heavy variable 1-30 [Source:MGI Symbol%3BAcc:MGI:4937173]	0.000111242	0.0490061	-4.3509	1.72639	-1.25763	-0.573304	1.08767	NaN	-2.59857	-6.12749	-2.72926

## Sheet: Table S2 Up in MS diet
Supplementary Table 2: List of genes up-regulated in colonic mucosa from MS diet group compared to CTR diet group
Probe	Chromosome	Start	End	Probe Strand	Feature	ID	Description	p-value	Fold change	Log2 Fold Change	CTR1.bam	CTR2.bam	CTR3.bam	CTR4.bam	MS-diet1.bam	MS-diet2.bam	MS-diet3.bam	MS-diet4.bam
ENSMUSG00000026327	1	107361198	107380475	+	Serpinb11	gene:ENSMUSG00000026327	serine (or cysteine) peptidase inhibitor%2C clade B (ovalbumin)%2C member 11 [Source:MGI Symbol%3BAcc:MGI:1914207]	1.4218326E-5	55.9416	5.80585	NaN	NaN	NaN	NaN	-3.72501	-2.27664	-3.54253	-1.40733
ENSMUSG00000027560	2	170731807	170879769	+	Dok5	gene:ENSMUSG00000027560	docking protein 5 [Source:MGI Symbol%3BAcc:MGI:1924079]	3.8333362E-4	30.2139	4.91714	NaN	-5.84259	NaN	NaN	-4.72501	-2.48309	-3.80556	-1.40733
ENSMUSG00000094315	6	69059690	69060224	-	Igkv4-78	gene:ENSMUSG00000094315	immunoglobulin kappa variable 4-78 [Source:MGI Symbol%3BAcc:MGI:3819775]	1.9027478E-4	16.0168	4.00152	-6.13159	-4.84259	-3.5733	NaN	-1.20145	-1.18353	0.396072	NaN
ENSMUSG00000076555	6	69544359	69544907	-	Igkv4-57-1	gene:ENSMUSG00000076555	immunoglobulin kappa variable 4-57-1 [Source:MGI Symbol%3BAcc:MGI:2686264]	7.034702E-4	9.06703	3.18063	1.19933	2.03392	1.58858	2.48727	6.53737	5.00876	3.0941	1.76259
ENSMUSG00000032080	9	46240696	46243459	+	Apoa4	gene:ENSMUSG00000032080	apolipoprotein A-IV [Source:MGI Symbol%3BAcc:MGI:88051]	6.442791E-4	6.60126	2.72274	-5.13159	-4.84259	-4.89523	-5.46692	-2.72501	-2.59857	-2.66806	-1.50687
ENSMUSG00000094902	6	68680379	68680848	+	Igkv10-95	gene:ENSMUSG00000094902	immunoglobulin kappa variable 10-95 [Source:MGI Symbol%3BAcc:MGI:3644598]	2.2872311E-5	6.27209	2.64895	-3.13159	-3.84259	-3.31027	-3.145	-1.72501	-0.376177	-2.2206	0.3582
ENSMUSG00000091971	17	34969190	34972156	-	Hspa1a	gene:ENSMUSG00000091971	heat shock protein 1A [Source:MGI Symbol%3BAcc:MGI:96244]	2.6178984E-6	5.05171	2.33677	2.29047	2.2607	3.06477	2.00881	5.62979	3.59455	4.32989	4.97002
ENSMUSG00000092609	17	34969912	34972136	+	Hspa1a	gene:ENSMUSG00000091971	heat shock protein 1A [Source:MGI Symbol%3BAcc:MGI:96244]	4.386071E-7	5.01026	2.32488	1.28626	1.15741	1.87956	0.533077	4.38743	2.64619	3.48906	3.50914
ENSMUSG00000090877	17	34956436	34959238	-	Hspa1b	gene:ENSMUSG00000090877	heat shock protein 1B [Source:MGI Symbol%3BAcc:MGI:99517]	1.1002487E-6	4.8412	2.27536	3.81385	3.58367	4.41083	3.49308	6.84508	4.90658	5.5889	6.56114
ENSMUSG00000042514	18	21550377	21654718	-	Klhl14	gene:ENSMUSG00000042514	kelch-like 14 [Source:MGI Symbol%3BAcc:MGI:1921249]	1.8720083E-7	3.89728	1.96247	-2.32424	-3.03524	-1.31027	-1.56003	0.0298736	0.156318	-0.320135	0.329631
ENSMUSG00000102955	6	41218091	41218557	+	Trbv24	gene:ENSMUSG00000102955	T cell receptor beta%2C variable 24 [Source:MGI Symbol%3BAcc:MGI:98591]	5.9906964E-5	3.64072	1.86422	-3.32424	-3.25763	-1.98834	-2.297	-0.68062	-1.09607	-1.17329	-0.1443
ENSMUSG00000083392	X	112162554	112163747	+	RP23-466J17.3	gene:ENSMUSG00000109156	No description	3.951355E-5	3.41254	1.77085	-2.32424	-2.67267	-2.08788	-2.88196	-0.265582	-1.32555	-0.957565	-0.269831
ENSMUSG00000076598	6	70607437	70608036	+	Igkv3-7	gene:ENSMUSG00000076598	immunoglobulin kappa variable 3-7 [Source:MGI Symbol%3BAcc:MGI:1330852]	7.6260653E-7	3.40313	1.76686	0.0383343	0.286691	0.0589646	0.555445	1.65003	0.782252	2.15791	2.8099
ENSMUSG00000094502	12	115623161	115623595	-	Ighv1-69	gene:ENSMUSG00000094502	immunoglobulin heavy variable 1-69 [Source:MGI Symbol%3BAcc:MGI:4439632]	3.8948425E-4	3.20415	1.67994	-1.60803	-3.52066	-2.72531	-1.88196	-0.0245742	-0.628943	-0.51278	-1.40733
ENSMUSG00000095007	6	69858420	69858884	-	Igkv12-41	gene:ENSMUSG00000095007	immunoglobulin kappa chain variable 12-41 [Source:MGI Symbol%3BAcc:MGI:4439772]	4.5663916E-4	3.07573	1.62093	3.76777	2.24487	3.22889	3.8254	5.30772	5.66392	4.29142	4.41709
ENSMUSG00000102037	9	88956900	88962419	+	Bcl2a1a	gene:ENSMUSG00000102037	B cell leukemia/lymphoma 2 related protein A1a [Source:MGI Symbol%3BAcc:MGI:102687]	3.3425848E-4	3.0032	1.5865	-1.80966	-2.38316	-1.80777	-0.766483	-0.0811577	-0.300889	-0.805562	0.815058
ENSMUSG00000023033	15	100869858	101045938	+	Scn8a	gene:ENSMUSG00000023033	sodium channel%2C voltage-gated%2C type VIII%2C alpha [Source:MGI Symbol%3BAcc:MGI:103169]	2.0555376E-4	2.8964	1.53426	-2.43115	-2.25763	-2.4358	-2.46692	-1.14005	-0.483092	-1.48363	-0.456244
ENSMUSG00000043168	18	21651448	21656105	+	Klhl14	gene:ENSMUSG00000042514	kelch-like 14 [Source:MGI Symbol%3BAcc:MGI:1921249]	7.755616E-5	2.75924	1.46427	-1.88366	-2.25763	-1.03725	-1.56003	-0.332696	-0.376177	-0.372602	0.440662
ENSMUSG00000039691	11	120442644	120446950	+	Tspan10	gene:ENSMUSG00000039691	tetraspanin 10 [Source:MGI Symbol%3BAcc:MGI:2384781]	5.4517295E-6	2.75046	1.45967	-0.577002	-1.9357	-1.08788	-1.297	0.560388	0.242733	0.0222571	0.543756
ENSMUSG00000043613	9	7445822	7455972	+	Mmp3	gene:ENSMUSG00000043613	matrix metallopeptidase 3 [Source:MGI Symbol%3BAcc:MGI:97010]	8.675451E-6	2.71568	1.44132	-0.961666	-0.984611	-0.0125887	-0.560032	0.157629	0.827695	1.00179	1.34399
ENSMUSG00000040405	11	46735080	46779578	+	Havcr1	gene:ENSMUSG00000040405	hepatitis A virus cellular receptor 1 [Source:MGI Symbol%3BAcc:MGI:2159680]	6.344779E-4	2.69325	1.42935	0.311353	-1.59466	-0.310269	-0.144995	0.782781	0.9145	0.411669	2.04333
ENSMUSG00000024673	19	11249675	11266241	-	4930526L06Rik	gene:ENSMUSG00000097091	RIKEN cDNA 4930526L06 gene [Source:MGI Symbol%3BAcc:MGI:1922388]	6.2906713E-4	2.62456	1.39207	4.82333	3.57947	5.02884	5.06055	6.08073	5.78153	5.69389	6.76692
ENSMUSG00000050377	13	112522810	112580662	-	Il31ra	gene:ENSMUSG00000050377	interleukin 31 receptor A [Source:MGI Symbol%3BAcc:MGI:2180511]	3.2722056E-8	2.54275	1.34639	2.46087	3.6985	2.95339	3.572	4.28482	4.99015	4.39509	4.68295
ENSMUSG00000020953	12	51593341	51605773	+	Coch	gene:ENSMUSG00000020953	cochlin [Source:MGI Symbol%3BAcc:MGI:1278313]	7.8700845E-7	2.54185	1.34588	0.649769	-0.594665	0.0116589	0.799863	1.59691	1.74721	1.46497	1.8756
ENSMUSG00000086156	8	66384623	66387535	-	March1	gene:ENSMUSG00000036469	membrane-associated ring finger (C3HC4) 1 [Source:MGI Symbol%3BAcc:MGI:1920175]	9.785165E-5	2.53555	1.3423	-2.04413	-1.75513	-1.5733	-1.88196	-0.970126	-0.483092	-0.320135	-0.104772
ENSMUSG00000057074	8	93302369	93337308	-	Ces1g	gene:ENSMUSG00000057074	carboxylesterase 1G [Source:MGI Symbol%3BAcc:MGI:88378]	9.913614E-4	2.49137	1.31694	-1.96167	-1.75513	-1.14034	-0.608942	0.71793	-0.325551	-0.0400272	-0.50687
ENSMUSG00000008843	5	134914249	134915526	-	Cldn13	gene:ENSMUSG00000008843	claudin 13 [Source:MGI Symbol%3BAcc:MGI:1913102]	3.3457016E-4	2.47409	1.3069	-1.43115	-1.9357	-1.08788	-0.512727	0.0029065	-0.161164	-0.15021	0.773238
ENSMUSG00000069515	10	117287796	117292868	-	Lyz1	gene:ENSMUSG00000069515	lysozyme 1 [Source:MGI Symbol%3BAcc:MGI:96902]	1.376169E-7	2.46836	1.30355	2.18129	1.80846	2.2028	2.04087	3.07912	3.14514	2.93591	4.10152
ENSMUSG00000083396	7	140890887	140892080	+	Psmd13	gene:ENSMUSG00000025487	proteasome (prosome%2C macropain) 26S subunit%2C non-ATPase%2C 13 [Source:MGI Symbol%3BAcc:MGI:1345192]	3.4112013E-8	2.46345	1.30068	3.54789	3.40058	3.84117	4.02493	5.12361	4.41079	4.77865	5.59116
ENSMUSG00000028238	4	19876841	19922605	-	Atp6v0d2	gene:ENSMUSG00000028238	ATPase%2C H+ transporting%2C lysosomal V0 subunit D2 [Source:MGI Symbol%3BAcc:MGI:1924415]	5.972112E-4	2.45832	1.29767	-0.546628	-0.984611	-1.14034	-0.608942	-0.201452	0.355627	-0.0400272	1.4137
ENSMUSG00000029657	5	149614287	149636376	-	Hsph1	gene:ENSMUSG00000029657	heat shock 105kDa/110kDa protein 1 [Source:MGI Symbol%3BAcc:MGI:105053]	4.7053273E-8	2.44529	1.29001	6.50118	6.177	6.40369	6.37503	7.99523	6.93638	7.26577	8.16176
ENSMUSG00000083261	5	39798214	39799407	+	Gm7816	gene:ENSMUSG00000083261	predicted pseudogene 7816 [Source:MGI Symbol%3BAcc:MGI:3646286]	1.3661881E-8	2.42315	1.27688	3.05823	3.13469	3.17355	3.45194	4.69178	3.86359	4.19105	5.0077
ENSMUSG00000102329	2	11521706	11530836	+	Pfkfb3	gene:ENSMUSG00000026773	6-phosphofructo-2-kinase/fructose-2%2C6-biphosphatase 3 [Source:MGI Symbol%3BAcc:MGI:2181202]	4.764298E-4	2.41652	1.27293	-0.350231	-1.9357	-1.03725	-0.560032	0.205723	0.00629252	0.364363	1.0077
ENSMUSG00000015316	1	171767127	171801184	+	Slamf1	gene:ENSMUSG00000015316	signaling lymphocytic activation molecule family member 1 [Source:MGI Symbol%3BAcc:MGI:1351314]	8.2748165E-6	2.4061	1.2667	0.260727	-0.55719	0.689731	0.463814	1.69284	1.18279	1.34012	1.9619
ENSMUSG00000042345	17	31207873	31242202	+	Ubash3a	gene:ENSMUSG00000042345	ubiquitin associated and SH3 domain containing%2C A [Source:MGI Symbol%3BAcc:MGI:1926074]	1.1350755E-4	2.39083	1.25751	-0.883663	-1.25763	-0.725307	0.147787	0.560388	0.386323	0.48722	1.16151
ENSMUSG00000030954	7	119442537	119459285	-	Gp2	gene:ENSMUSG00000030954	glycoprotein 2 (zymogen granule membrane) [Source:MGI Symbol%3BAcc:MGI:1914383]	1.6175154E-5	2.38496	1.25396	1.00796	0.711997	1.13819	0.487273	2.30841	1.1384	2.22124	2.53126
ENSMUSG00000046006	13	110352615	110357172	-	Gapt	gene:ENSMUSG00000046006	Grb2-binding adaptor%2C transmembrane [Source:MGI Symbol%3BAcc:MGI:3608341]	2.6392125E-4	2.34223	1.22789	-1.48773	-1.75513	-0.895232	-0.608942	0.107876	-0.325551	0.0424351	0.543756
ENSMUSG00000030283	6	142821545	142964452	-	St8sia1	gene:ENSMUSG00000030283	ST8 alpha-N-acetyl-neuraminide alpha-2%2C8-sialyltransferase 1 [Source:MGI Symbol%3BAcc:MGI:106011]	2.1348664E-4	2.33173	1.2214	-0.2247	-1.38316	-0.167311	0.365967	1.00291	0.758982	0.7054	1.45396
ENSMUSG00000073008	X	107255878	107296769	+	Gpr174	gene:ENSMUSG00000073008	G protein-coupled receptor 174 [Source:MGI Symbol%3BAcc:MGI:2685222]	1.4598008E-4	2.3162	1.21176	1.49777	0.843908	2.12714	2.43997	2.98235	2.76191	2.65387	3.68577
ENSMUSG00000040592	11	106311341	106314762	-	Cd79b	gene:ENSMUSG00000040592	CD79B antigen [Source:MGI Symbol%3BAcc:MGI:96431]	7.404072E-8	2.31186	1.20906	4.26822	3.56042	4.70189	4.44746	5.65274	5.36047	5.23061	5.81956
ENSMUSG00000056290	19	11443553	11463549	+	Ms4a4b	gene:ENSMUSG00000056290	membrane-spanning 4-domains%2C subfamily A%2C member 4B [Source:MGI Symbol%3BAcc:MGI:1913083]	3.397011E-4	2.30194	1.20285	-0.961666	-1.67267	-1.50291	-0.25747	0.362449	0.10187	-0.12749	0.467134
ENSMUSG00000029254	5	86071746	86106125	+	Stap1	gene:ENSMUSG00000029254	signal transducing adaptor family member 1 [Source:MGI Symbol%3BAcc:MGI:1926193]	3.752785E-5	2.28608	1.19288	2.35222	1.47029	2.43569	2.59377	3.24653	3.08793	3.0844	4.20147
ENSMUSG00000057337	10	60181532	60219260	-	Chst3	gene:ENSMUSG00000057337	carbohydrate (chondroitin 6/keratan) sulfotransferase 3 [Source:MGI Symbol%3BAcc:MGI:1858224]	8.3915904E-5	2.28591	1.19277	3.23473	1.85089	3.6185	3.15513	4.16373	4.07032	4.08074	4.8086
ENSMUSG00000053044	6	71322788	71337494	+	Cd8b1	gene:ENSMUSG00000053044	CD8 antigen%2C beta chain 1 [Source:MGI Symbol%3BAcc:MGI:88347]	3.4692095E-4	2.26949	1.18237	-0.809663	-0.798198	-0.37167	0.0566389	1.08234	0.225859	0.194438	1.24036
ENSMUSG00000034792	10	81502306	81524225	-	Gna15	gene:ENSMUSG00000034792	guanine nucleotide binding protein%2C alpha 15 [Source:MGI Symbol%3BAcc:MGI:95770]	2.5951832E-10	2.26253	1.17793	-0.0023077	0.157408	0.390171	0.205502	1.3518	1.46752	1.19444	1.54376
ENSMUSG00000040627	6	122553801	122564180	+	Aicda	gene:ENSMUSG00000040627	activation-induced cytidine deaminase [Source:MGI Symbol%3BAcc:MGI:1342279]	1.3029441E-5	2.25866	1.17547	2.26073	1.07627	1.7701	1.83686	2.63693	2.96367	2.6106	3.56536
ENSMUSG00000028226	4	17852893	18119145	+	Mmp16	gene:ENSMUSG00000028226	matrix metallopeptidase 16 [Source:MGI Symbol%3BAcc:MGI:1276107]	7.511953E-4	2.23774	1.16204	-1.54663	-1.45027	-0.4358	-0.33764	0.107876	0.488893	-0.0830959	0.708142
ENSMUSG00000036469	8	65617900	66471637	+	March1	gene:ENSMUSG00000036469	membrane-associated ring finger (C3HC4) 1 [Source:MGI Symbol%3BAcc:MGI:1920175]	1.0791434E-5	2.22885	1.1563	2.41916	1.97119	2.59662	3.0915	3.64349	3.42565	3.34622	4.35111
ENSMUSG00000079071	2	122484941	122528040	+	Gm14085	gene:ENSMUSG00000079071	predicted gene 14085 [Source:MGI Symbol%3BAcc:MGI:3702173]	3.7736844E-4	2.228	1.15575	-1.43115	-2.03524	-1.50291	-0.943361	-0.170425	-0.161164	-0.668058	-0.104772
ENSMUSG00000055546	11	46810800	46844332	+	Timd4	gene:ENSMUSG00000055546	T cell immunoglobulin and mucin domain containing 4 [Source:MGI Symbol%3BAcc:MGI:2445125]	5.9955284E-5	2.20563	1.14119	1.16303	0.307155	0.975133	1.68282	1.96847	2.03079	2.09651	2.81506
ENSMUSG00000090164	6	128849090	128891126	-	BC035044	gene:ENSMUSG00000090164	cDNA sequence BC035044 [Source:MGI Symbol%3BAcc:MGI:2448540]	2.3542666E-8	2.19144	1.13188	1.48312	1.71965	1.44462	1.94247	2.70544	2.47825	2.63406	3.28569
ENSMUSG00000053063	6	129342691	129365303	+	Clec12a	gene:ENSMUSG00000053063	C-type lectin domain family 12%2C member a [Source:MGI Symbol%3BAcc:MGI:3040968]	2.451354E-4	2.17636	1.12192	-0.922137	-0.888396	-0.807769	0.287964	0.503805	0.431178	0.640694	0.914593
ENSMUSG00000034833	10	130322852	130362642	+	Tespa1	gene:ENSMUSG00000034833	thymocyte expressed%2C positive selection associated 1 [Source:MGI Symbol%3BAcc:MGI:1914846]	2.456293E-4	2.17116	1.11847	1.39979	0.386227	1.89267	2.00068	2.79855	2.45309	2.27765	3.07379
ENSMUSG00000090054	14	75197073	75199271	-	Lcp1	gene:ENSMUSG00000021998	lymphocyte cytosolic protein 1 [Source:MGI Symbol%3BAcc:MGI:104808]	2.5929636E-4	2.1598	1.1109	-0.705326	-1.45027	-0.280522	-0.712036	0.229182	0.138396	0.380305	0.815058
ENSMUSG00000005696	X	42502453	42529330	+	Sh2d1a	gene:ENSMUSG00000005696	SH2 domain containing 1A [Source:MGI Symbol%3BAcc:MGI:1328352]	6.102946E-4	2.15961	1.11077	-0.672159	-1.52066	-0.340643	0.233517	0.560388	0.661958	0.48722	0.952561
ENSMUSG00000076617	12	113418558	113422730	-	Ighm	gene:ENSMUSG00000076617	immunoglobulin heavy constant mu [Source:MGI Symbol%3BAcc:MGI:96448]	2.072951E-6	2.15906	1.1104	7.14642	5.83116	6.94121	6.69295	7.86557	7.79732	7.63831	8.11897
ENSMUSG00000062939	1	51987148	52107189	+	Stat4	gene:ENSMUSG00000062939	signal transducer and activator of transcription 4 [Source:MGI Symbol%3BAcc:MGI:103062]	1.0482537E-4	2.14725	1.10249	1.33601	1.12319	1.95026	2.46971	2.70125	2.73831	2.72738	3.43732
ENSMUSG00000048721	11	46235531	46239872	+	Cyfip2	gene:ENSMUSG00000020340	cytoplasmic FMR1 interacting protein 2 [Source:MGI Symbol%3BAcc:MGI:1924134]	5.4104766E-4	2.14294	1.09959	-0.487735	-1.19874	-0.140344	-0.943361	0.650026	0.544388	-0.15021	0.815058
ENSMUSG00000050600	2	174643534	174710832	+	Zfp831	gene:ENSMUSG00000050600	zinc finger protein 831 [Source:MGI Symbol%3BAcc:MGI:3641861]	1.0310569E-4	2.12933	1.0904	1.70761	0.951824	2.04141	2.06446	2.65869	2.49595	2.59019	3.48991
ENSMUSG00000076613	12	113302965	113307933	-	Ighg2b	gene:ENSMUSG00000076613	immunoglobulin heavy constant gamma 2B [Source:MGI Symbol%3BAcc:MGI:96445]	1.8167107E-11	2.12746	1.08913	6.05297	5.57421	5.75313	6.10625	7.20886	7.05666	7.04165	6.6024
ENSMUSG00000030468	7	43408204	43418358	+	Siglecg	gene:ENSMUSG00000030468	sialic acid binding Ig-like lectin G [Source:MGI Symbol%3BAcc:MGI:2443630]	7.1557076E-4	2.09989	1.07031	2.63659	1.15741	2.89918	2.57747	3.36774	3.35756	3.17172	4.10784
ENSMUSG00000041449	12	104247905	104253669	+	Serpina3h	gene:ENSMUSG00000041449	serine (or cysteine) peptidase inhibitor%2C clade A%2C member 3H [Source:MGI Symbol%3BAcc:MGI:2182839]	1.10861176E-4	2.09869	1.06949	0.311353	-0.416327	0.0355056	0.147787	0.766839	0.87175	0.981035	1.74106
ENSMUSG00000041538	17	34238903	34245907	+	H2-Ob	gene:ENSMUSG00000041538	histocompatibility 2%2C O region beta locus [Source:MGI Symbol%3BAcc:MGI:95925]	1.177367E-5	2.09553	1.06731	3.6432	2.87508	4.02214	3.79752	4.68967	4.49066	4.41167	5.20639
ENSMUSG00000031494	8	3743397	3748984	-	Cd209a	gene:ENSMUSG00000031494	CD209a antigen [Source:MGI Symbol%3BAcc:MGI:2157942]	6.8474954E-8	2.09168	1.06466	0.453372	0.665203	0.734125	1.16243	2.05635	1.60437	1.82671	1.8756
ENSMUSG00000027408	2	130390775	130397574	-	Cpxm1	gene:ENSMUSG00000027408	carboxypeptidase X 1 (M14 family) [Source:MGI Symbol%3BAcc:MGI:1934569]	2.3219541E-4	2.07443	1.05272	-0.248948	-0.257629	0.659357	0.908116	1.70961	1.30832	1.19444	1.42724
ENSMUSG00000003484	8	71988482	72009626	-	Zfp961	gene:ENSMUSG00000052446	zinc finger protein 961 [Source:MGI Symbol%3BAcc:MGI:3583954]	6.562301E-5	2.06981	1.0495	0.98735	0.479336	1.65936	1.14779	2.30289	2.05964	1.77338	2.57452
ENSMUSG00000014453	14	63372837	63417187	-	Blk	gene:ENSMUSG00000014453	B lymphoid kinase [Source:MGI Symbol%3BAcc:MGI:88169]	3.0673134E-5	2.06904	1.04896	2.66607	1.85785	3.04728	2.8092	3.83914	3.45671	3.35633	4.13699
ENSMUSG00000045382	1	128588199	128592293	-	Cxcr4	gene:ENSMUSG00000045382	chemokine (C-X-C motif) receptor 4 [Source:MGI Symbol%3BAcc:MGI:109563]	1.9758576E-5	2.06018	1.04277	3.33193	2.77579	3.89267	3.53308	4.31665	4.35853	4.17286	5.01893
ENSMUSG00000074071	7	68273839	68363092	+	Gm16157	gene:ENSMUSG00000086628	predicted gene 16157 [Source:MGI Symbol%3BAcc:MGI:3801721]	2.242622E-4	2.05646	1.04016	1.19933	0.600351	1.61256	1.7619	2.33568	2.24273	1.90593	2.98498
ENSMUSG00000049744	2	43748824	44395953	+	Arhgap15	gene:ENSMUSG00000049744	Rho GTPase activating protein 15 [Source:MGI Symbol%3BAcc:MGI:1923367]	2.7033033E-5	2.05488	1.03905	2.09723	1.9056	2.69723	3.11804	3.5014	3.49946	3.36035	3.93844
ENSMUSG00000000903	10	75943057	75949657	+	Vpreb3	gene:ENSMUSG00000000903	pre-B lymphocyte gene 3 [Source:MGI Symbol%3BAcc:MGI:98938]	1.4905821E-7	2.04733	1.03375	0.923692	0.461189	1.25452	1.11804	2.02318	1.99139	1.84979	2.21716
ENSMUSG00000024402	17	35203165	35205351	-	Lta	gene:ENSMUSG00000024402	lymphotoxin A [Source:MGI Symbol%3BAcc:MGI:104797]	7.161157E-5	2.04009	1.02863	0.208259	-0.198736	0.170858	0.233517	1.1698	0.935409	0.679865	1.70814
ENSMUSG00000030742	7	126363824	126369570	-	Lat	gene:ENSMUSG00000030742	linker for activation of T cells [Source:MGI Symbol%3BAcc:MGI:1342293]	1.4497709E-6	2.03519	1.02517	1.57577	1.29696	2.09912	2.15513	2.94741	2.68375	2.67341	3.12457
ENSMUSG00000003379	7	24897381	24902197	+	Cd79a	gene:ENSMUSG00000003379	CD79A antigen (immunoglobulin-associated alpha) [Source:MGI Symbol%3BAcc:MGI:101774]	8.912718E-7	2.02147	1.0154	3.81969	3.17422	4.17355	3.88843	4.92244	4.69068	4.5859	5.12561
ENSMUSG00000032094	9	44981793	44987052	+	Cd3d	gene:ENSMUSG00000032094	CD3 antigen%2C delta polypeptide [Source:MGI Symbol%3BAcc:MGI:88331]	1.2793962E-5	2.01991	1.01429	1.24345	1.35708	1.67462	2.261	2.663	2.57469	2.47242	3.08665
ENSMUSG00000034634	15	74762056	74763620	-	Ly6d	gene:ENSMUSG00000034634	lymphocyte antigen 6 complex%2C locus D [Source:MGI Symbol%3BAcc:MGI:96881]	9.301825E-10	2.01137	1.00818	3.28415	3.01849	3.68408	3.39726	4.5719	4.43118	4.1133	4.43397
ENSMUSG00000037944	11	99144196	99155077	-	Ccr7	gene:ENSMUSG00000037944	chemokine (C-C motif) receptor 7 [Source:MGI Symbol%3BAcc:MGI:103011]	6.558593E-4	2.00905	1.00651	1.80505	0.772118	1.74139	2.45789	2.89337	2.72035	2.36836	3.22881
ENSMUSG00000024399	17	35194439	35196320	+	Ltb	gene:ENSMUSG00000024399	lymphotoxin B [Source:MGI Symbol%3BAcc:MGI:104796]	9.511641E-10	2.00902	1.00649	3.16073	3.19633	3.68597	3.23698	4.42854	4.27795	4.10613	4.60762
ENSMUSG00000022659	16	45610380	45622867	+	Gcsam	gene:ENSMUSG00000022659	germinal center associated%2C signaling and motility [Source:MGI Symbol%3BAcc:MGI:102969]	3.0191205E-4	2.00464	1.00334	2.02828	0.757321	1.76298	1.86399	2.22335	2.63025	2.57641	3.21716
ENSMUSG00000085786	6	128951204	128975029	-	Clec2g	gene:ENSMUSG00000000248	C-type lectin domain family 2%2C member g [Source:MGI Symbol%3BAcc:MGI:1918059]	2.2442559E-4	2.00416	1.00299	1.86841	0.786765	1.91855	1.81848	2.39911	2.29625	2.72426	3.17763
ENSMUSG00000079168	8	4134098	4137707	+	Cd209g	gene:ENSMUSG00000079168	CD209g antigen [Source:MGI Symbol%3BAcc:MGI:1917442]	3.6198705E-6	2.00379	1.00273	-0.0023077	0.633141	0.777194	0.855005	1.43486	1.73533	1.7794	1.45396
ENSMUSG00000024669	19	10718143	10738974	-	Cd5	gene:ENSMUSG00000024669	CD5 antigen [Source:MGI Symbol%3BAcc:MGI:88340]	6.7169446E-4	1.99804	0.998589	1.07786	0.201802	1.27469	1.8994	2.22918	2.05964	2.03238	2.59866
ENSMUSG00000031933	9	14885814	14903949	-	Izumo1r	gene:ENSMUSG00000031933	IZUMO1 receptor%2C JUNO [Source:MGI Symbol%3BAcc:MGI:1929185]	8.3651894E-4	1.99651	0.997482	0.834194	-0.288003	1.27469	0.925394	2.01645	1.56466	1.48722	2.09517
ENSMUSG00000050914	8	45996902	45999867	-	Ufsp2	gene:ENSMUSG00000031634	UFM1-specific peptidase 2 [Source:MGI Symbol%3BAcc:MGI:1913679]	1.7825539E-7	1.99431	0.99589	3.29258	3.4312	2.90567	2.52743	3.92244	4.02714	4.06727	4.3422
ENSMUSG00000044199	10	81497745	81500132	-	S1pr4	gene:ENSMUSG00000044199	sphingosine-1-phosphate receptor 4 [Source:MGI Symbol%3BAcc:MGI:1333809]	6.094836E-7	1.99277	0.994778	0.0582339	0.244871	0.612563	0.314437	1.47466	1.43118	1.08196	1.32963
ENSMUSG00000029005	4	148098437	148130698	-	Draxin	gene:ENSMUSG00000029005	dorsal inhibitory axon guidance protein [Source:MGI Symbol%3BAcc:MGI:1917683]	2.85878E-4	1.98923	0.992209	-0.516881	-0.594665	0.149162	-0.560032	0.444911	0.723359	0.380305	1.07809
ENSMUSG00000029204	5	65861213	65896700	+	Rhoh	gene:ENSMUSG00000029204	ras homolog gene family%2C member H [Source:MGI Symbol%3BAcc:MGI:1921984]	1.7220607E-6	1.98766	0.99107	2.89078	2.09405	3.03551	2.7619	3.63693	3.62704	3.60891	4.08238
ENSMUSG00000036446	10	97565501	97572703	+	Lum	gene:ENSMUSG00000036446	lumican [Source:MGI Symbol%3BAcc:MGI:109347]	4.0172235E-5	1.98702	0.990607	4.65059	5.05677	5.2507	5.82137	5.6087	6.55435	6.31882	6.41667
ENSMUSG00000027863	3	101275899	101287939	-	Cd2	gene:ENSMUSG00000027863	CD2 antigen [Source:MGI Symbol%3BAcc:MGI:88320]	1.0986517E-4	1.98466	0.988891	2.26073	1.4148	2.40855	2.59917	3.06289	3.02104	2.99404	3.75455
ENSMUSG00000043008	16	19946499	19983037	-	Klhl6	gene:ENSMUSG00000043008	kelch-like 6 [Source:MGI Symbol%3BAcc:MGI:2686922]	1.9622753E-4	1.98269	0.987457	3.6612	2.51935	3.72499	3.81385	4.35047	4.36433	4.20567	5.02562
ENSMUSG00000030745	7	125603429	125633570	+	Il21r	gene:ENSMUSG00000030745	interleukin 21 receptor [Source:MGI Symbol%3BAcc:MGI:1890475]	5.211908E-5	1.97985	0.985391	3.03833	2.29183	3.34078	3.36597	4.01308	3.75605	3.86545	4.53596
ENSMUSG00000062257	9	27790775	28925410	+	Opcml	gene:ENSMUSG00000062257	opioid binding protein/cell adhesion molecule-like [Source:MGI Symbol%3BAcc:MGI:97397]	8.3724194E-7	1.97864	0.984509	0.955872	1.5668	1.64393	1.79046	2.62371	2.61737	2.14397	2.64578
ENSMUSG00000026866	2	43555329	43682715	+	Kynu	gene:ENSMUSG00000026866	kynureninase (L-kynurenine hydrolase) [Source:MGI Symbol%3BAcc:MGI:1918039]	1.2816602E-4	1.9726	0.980097	1.24345	0.633141	1.13819	0.890629	1.65003	1.68683	1.82088	2.62829
ENSMUSG00000001774	9	18292267	18314000	+	Chordc1	gene:ENSMUSG00000001774	cysteine and histidine-rich domain (CHORD)-containing%2C zinc-binding protein 1 [Source:MGI Symbol%3BAcc:MGI:1914167]	6.27097E-8	1.97258	0.980084	5.94389	5.74565	5.98435	6.11003	7.07407	6.49485	6.7227	7.35532
ENSMUSG00000058914	15	10952332	10980150	+	C1qtnf3	gene:ENSMUSG00000058914	C1q and tumor necrosis factor related protein 3 [Source:MGI Symbol%3BAcc:MGI:1932136]	5.9631555E-5	1.9691	0.977534	0.763227	0.51496	1.30444	1.04087	1.28621	2.15186	2.01717	2.12872
ENSMUSG00000068105	15	82221744	82224339	-	Tnfrsf13c	gene:ENSMUSG00000068105	tumor necrosis factor receptor superfamily%2C member 13c [Source:MGI Symbol%3BAcc:MGI:1919299]	9.97509E-5	1.96612	0.975355	2.69178	1.94531	3.11879	2.75225	3.61928	3.54269	3.27552	4.16353
ENSMUSG00000030220	6	136923655	136941899	-	Arhgdib	gene:ENSMUSG00000030220	Rho%2C GDP dissociation inhibitor (GDI) beta [Source:MGI Symbol%3BAcc:MGI:101940]	7.605715E-7	1.96274	0.972866	4.83491	4.42302	5.15734	5.15054	5.98966	5.72711	5.57382	6.27168
ENSMUSG00000064330	6	136923832	136968865	+	Arhgdib	gene:ENSMUSG00000030220	Rho%2C GDP dissociation inhibitor (GDI) beta [Source:MGI Symbol%3BAcc:MGI:101940]	4.070352E-7	1.95957	0.970536	4.60735	4.1867	4.92654	4.85951	5.72517	5.49463	5.34368	6.00827
ENSMUSG00000067341	17	34325665	34340229	+	H2-Eb2	gene:ENSMUSG00000067341	histocompatibility 2%2C class II antigen E beta2 [Source:MGI Symbol%3BAcc:MGI:95902]	6.398132E-5	1.9587	0.969896	3.09241	2.2181	3.26716	3.37228	3.92424	3.83328	3.81502	4.48829
ENSMUSG00000045826	19	4154606	4156751	+	Ptprcap	gene:ENSMUSG00000045826	protein tyrosine phosphatase%2C receptor type%2C C polypeptide-associated protein [Source:MGI Symbol%3BAcc:MGI:97811]	1.3464107E-5	1.95866	0.969865	2.38805	2.11741	3.03846	2.07997	3.68225	3.5117	3.37236	3.22105
ENSMUSG00000022876	16	75858793	76022270	-	Samsn1	gene:ENSMUSG00000022876	SAM domain%2C SH3 domain and nuclear localization signals%2C 1 [Source:MGI Symbol%3BAcc:MGI:1914992]	2.2233817E-4	1.9571	0.968716	1.70761	1.45203	2.28964	2.37228	2.90069	2.59783	2.7054	3.56842
ENSMUSG00000098197	17	34083843	34095309	-	BC051537	gene:ENSMUSG00000098197	cDNA sequence BC051537 [Source:MGI Symbol%3BAcc:MGI:3041255]	3.993636E-7	1.95597	0.967886	1.91826	1.33732	2.12714	2.01689	3.05306	2.77647	2.64069	2.97579
ENSMUSG00000076612	12	113285325	113288932	-	Ighg2c	gene:ENSMUSG00000076612	immunoglobulin heavy constant gamma 2C [Source:MGI Symbol%3BAcc:MGI:2686979]	1.0403418E-6	1.95111	0.964292	2.7783	2.29696	2.93449	3.36913	3.91342	3.73384	3.88653	3.9549
ENSMUSG00000040747	3	106759921	106790149	-	Cd53	gene:ENSMUSG00000040747	CD53 antigen [Source:MGI Symbol%3BAcc:MGI:88341]	3.3110512E-6	1.94896	0.962701	4.77003	4.55615	5.23598	5.45045	5.92199	5.86496	5.82525	6.41964
ENSMUSG00000024353	18	35647266	35649367	-	Mzb1	gene:ENSMUSG00000024353	marginal zone B and B1 cell-specific protein 1 [Source:MGI Symbol%3BAcc:MGI:1917066]	3.62851E-8	1.94068	0.956561	4.18808	4.1867	4.73412	4.71671	5.70961	5.5516	5.20006	5.31695
ENSMUSG00000024334	17	34092340	34095234	+	BC051537	gene:ENSMUSG00000098197	cDNA sequence BC051537 [Source:MGI Symbol%3BAcc:MGI:3041255]	2.2019238E-7	1.93904	0.955342	1.79915	1.31728	2.05314	1.95093	2.96149	2.69605	2.56948	2.8756
ENSMUSG00000050350	14	121911435	121915774	-	Ubac2	gene:ENSMUSG00000041765	ubiquitin associated domain containing 2 [Source:MGI Symbol%3BAcc:MGI:1916139]	6.480529E-5	1.93878	0.955152	1.28626	0.696567	1.71948	1.5665	2.48444	2.18716	1.9758	2.64578
ENSMUSG00000029082	5	43818885	43843986	+	Fbxl5	gene:ENSMUSG00000039753	F-box and leucine-rich repeat protein 5 [Source:MGI Symbol%3BAcc:MGI:2152883]	5.636443E-4	1.93626	0.953275	0.311353	-0.170167	0.333587	0.533077	1.12048	0.996377	0.779401	1.8756
ENSMUSG00000015314	1	171917515	171953170	+	Gm37065	gene:ENSMUSG00000104413	predicted gene%2C 37065 [Source:MGI Symbol%3BAcc:MGI:5610293]	7.1680304E-5	1.93216	0.950214	2.94523	2.02159	2.86964	3.14041	3.70125	3.59619	3.44616	4.22493
ENSMUSG00000027347	2	117279993	117343001	-	Rasgrp1	gene:ENSMUSG00000027347	RAS guanyl releasing protein 1 [Source:MGI Symbol%3BAcc:MGI:1314635]	2.2701622E-6	1.92991	0.948537	2.59292	2.1404	2.60062	2.88622	3.57877	3.31232	3.23445	3.95256
ENSMUSG00000045362	7	143607659	143628722	-	Tnfrsf26	gene:ENSMUSG00000045362	tumor necrosis factor receptor superfamily%2C member 26 [Source:MGI Symbol%3BAcc:MGI:2651928]	9.881906E-6	1.92505	0.944896	0.0582339	-0.38316	0.127136	0.0876658	1.00291	0.793748	0.84979	1.16151
ENSMUSG00000034959	14	75016027	75052532	+	5031414D18Rik	gene:ENSMUSG00000034959	RIKEN cDNA 5031414D18 gene [Source:MGI Symbol%3BAcc:MGI:2685590]	3.9245174E-4	1.91885	0.940242	1.58951	0.964763	2.01766	2.17693	2.83341	2.40518	2.37634	3.12457
ENSMUSG00000041559	1	134037254	134048277	+	Fmod	gene:ENSMUSG00000041559	fibromodulin [Source:MGI Symbol%3BAcc:MGI:1328364]	1.0342747E-5	1.91357	0.936267	-0.27361	-0.257629	-0.113872	-0.0746056	0.814145	0.966215	0.472423	0.815058
ENSMUSG00000015396	13	43785107	43803130	+	Cd83	gene:ENSMUSG00000015396	CD83 antigen [Source:MGI Symbol%3BAcc:MGI:1328316]	1.2010475E-4	1.91311	0.935918	4.09482	3.67901	4.66032	4.74009	5.1492	5.08676	5.06604	5.8086
ENSMUSG00000031779	8	94745590	94751699	+	Ccl22	gene:ENSMUSG00000031779	chemokine (C-C motif) ligand 22 [Source:MGI Symbol%3BAcc:MGI:1306779]	7.213256E-4	1.91107	0.934378	0.966441	1.01539	1.49709	1.5443	2.12674	2.03564	1.55199	2.90494
ENSMUSG00000039323	1	72824503	72852474	+	Igfbp2	gene:ENSMUSG00000039323	insulin-like growth factor binding protein 2 [Source:MGI Symbol%3BAcc:MGI:96437]	1.9182789E-4	1.90986	0.933464	1.19034	0.801264	1.14916	0.463814	1.36245	1.90393	2.34012	1.77324
ENSMUSG00000040247	19	4184358	4191047	-	Tbc1d10c	gene:ENSMUSG00000040247	TBC1 domain family%2C member 10c [Source:MGI Symbol%3BAcc:MGI:1922072]	1.367788E-7	1.90751	0.931689	3.42108	3.03085	3.75761	3.57474	4.44741	4.27692	4.22234	4.70119
ENSMUSG00000030707	7	126699773	126707787	-	Bola2	gene:ENSMUSG00000047721	bolA-like 2 (E. coli) [Source:MGI Symbol%3BAcc:MGI:1913412]	7.3781587E-7	1.90646	0.930895	5.335	4.68489	5.618	5.24302	6.306	6.08003	6.04024	6.39184
ENSMUSG00000028410	4	40722150	40737149	+	Dnaja1	gene:ENSMUSG00000028410	DnaJ heat shock protein family (Hsp40) member A1 [Source:MGI Symbol%3BAcc:MGI:1270129]	7.906167E-5	1.90256	0.92794	5.32476	5.34104	5.56522	5.63571	6.40749	5.78297	6.07096	7.07675
ENSMUSG00000027985	3	131110471	131224356	+	Gm43352	gene:ENSMUSG00000106086	predicted gene 43352 [Source:MGI Symbol%3BAcc:MGI:5663489]	5.861495E-5	1.8962	0.923111	1.52662	1.21269	1.7701	1.95934	2.5924	2.52383	2.03742	3.0345
ENSMUSG00000036006	13	24582189	24733816	+	Fam65b	gene:ENSMUSG00000036006	family with sequence similarity 65%2C member B [Source:MGI Symbol%3BAcc:MGI:2444879]	6.0500824E-5	1.89586	0.922849	3.05328	2.5017	3.34078	3.48727	4.01308	3.94961	3.69747	4.54841
ENSMUSG00000079033	8	70152778	70167488	+	Borcs8	gene:ENSMUSG00000002345	BLOC-1 related complex subunit 8 [Source:MGI Symbol%3BAcc:MGI:1919618]	5.242189E-4	1.89022	0.918551	1.31962	0.179776	1.03551	0.577471	1.47466	1.89862	1.55199	2.15338
ENSMUSG00000057135	11	70790932	70812586	-	Scimp	gene:ENSMUSG00000057135	SLP adaptor and CSK interacting membrane protein [Source:MGI Symbol%3BAcc:MGI:3610314]	4.210687E-4	1.87803	0.90922	1.26929	0.405335	0.975133	1.17693	1.65869	1.75311	1.61398	2.49956
ENSMUSG00000029915	6	40574894	40585821	-	Clec5a	gene:ENSMUSG00000029915	C-type lectin domain family 5%2C member a [Source:MGI Symbol%3BAcc:MGI:1345151]	1.1398197E-5	1.87453	0.906532	-0.0230663	0.51496	0.596621	0.872927	1.47466	1.49595	1.2819	1.49313
ENSMUSG00000036322	17	34342933	34344643	-	H2-Ea-ps	gene:ENSMUSG00000036322	histocompatibility 2%2C class II antigen E alpha%2C pseudogene [Source:MGI Symbol%3BAcc:MGI:95900]	2.5454275E-7	1.87104	0.903837	2.77229	2.2607	2.92175	2.9966	3.61706	3.63185	3.53251	3.94316
ENSMUSG00000086395	11	52276055	52286179	+	Tcf7	gene:ENSMUSG00000000782	transcription factor 7%2C T cell specific [Source:MGI Symbol%3BAcc:MGI:98507]	9.948182E-4	1.8693	0.902496	-0.739273	-1.14215	-0.895232	-1.00749	-0.367462	0.259411	0.0424351	-0.0662978
ENSMUSG00000026009	1	60977927	61000320	+	Icos	gene:ENSMUSG00000026009	inducible T cell co-stimulator [Source:MGI Symbol%3BAcc:MGI:1858745]	7.685766E-5	1.86889	0.902182	1.9345	1.27635	2.00564	2.35326	2.88601	2.65882	2.59361	3.22881
ENSMUSG00000031101	X	48146436	48161565	+	Sash3	gene:ENSMUSG00000031101	SAM and SH3 domain containing 3 [Source:MGI Symbol%3BAcc:MGI:1921381]	7.776475E-6	1.86369	0.898162	3.7768	3.17422	3.9705	4.06835	4.81317	4.58051	4.38129	4.97695
ENSMUSG00000008193	7	44525993	44532071	-	Spib	gene:ENSMUSG00000008193	Spi-B transcription factor (Spi-1/PU.1 related) [Source:MGI Symbol%3BAcc:MGI:892986]	4.420568E-6	1.85447	0.891009	4.57318	3.88873	4.62342	4.21256	5.29874	5.10821	4.98038	5.61059
ENSMUSG00000004837	11	61653265	61672784	+	Grap	gene:ENSMUSG00000004837	GRB2-related adaptor protein [Source:MGI Symbol%3BAcc:MGI:1918770]	3.6793178E-6	1.85008	0.887584	2.77229	2.28669	2.96586	3.06055	3.6865	3.55456	3.48353	4.04552
ENSMUSG00000037337	7	28982050	29003279	+	Map4k1	gene:ENSMUSG00000037337	mitogen-activated protein kinase kinase kinase kinase 1 [Source:MGI Symbol%3BAcc:MGI:1346882]	3.4806293E-5	1.83924	0.87911	3.1305	2.32733	3.19488	2.98429	3.75477	3.73384	3.57121	4.25183
ENSMUSG00000037341	X	20105755	20291807	-	Slc9a7	gene:ENSMUSG00000037341	solute carrier family 9 (sodium/hydrogen exchanger)%2C member 7 [Source:MGI Symbol%3BAcc:MGI:2444530]	8.2276104E-4	1.83767	0.877875	0.763227	-0.0612323	1.02363	1.2055	1.37302	1.68065	1.67341	2.01669
ENSMUSG00000089929	9	89199209	89207827	+	Bcl2a1b	gene:ENSMUSG00000089929	B cell leukemia/lymphoma 2 related protein A1b [Source:MGI Symbol%3BAcc:MGI:1278326]	9.239545E-5	1.8374	0.877665	0.834194	1.14609	1.32394	1.46381	1.62371	2.00629	2.07218	2.56842
ENSMUSG00000100801	5	5781615	5783555	-	Gm15459	gene:ENSMUSG00000100801	predicted gene 15459 [Source:MGI Symbol%3BAcc:MGI:3705702]	4.3974293E-8	1.83202	0.873434	7.37558	7.11524	7.36024	7.06104	8.11271	7.76081	8.09054	8.46036
ENSMUSG00000109208	7	45233901	45239019	-	Cd37	gene:ENSMUSG00000030798	CD37 antigen [Source:MGI Symbol%3BAcc:MGI:88330]	6.5256987E-4	1.8318	0.873262	3.72483	2.80846	4.15053	3.75949	4.44366	4.43577	4.29877	5.04552
ENSMUSG00000017652	2	165055627	165072948	+	Cd40	gene:ENSMUSG00000017652	CD40 antigen [Source:MGI Symbol%3BAcc:MGI:88336]	2.8305323E-4	1.81997	0.863918	2.54083	1.51496	2.55598	2.34686	3.11734	2.91187	3.04243	3.57756
ENSMUSG00000040899	17	8236043	8257127	+	Ccr6	gene:ENSMUSG00000040899	chemokine (C-C motif) receptor 6 [Source:MGI Symbol%3BAcc:MGI:1333797]	3.0281712E-5	1.81648	0.861148	2.2038	1.75732	2.58455	2.24732	3.02318	2.85813	3.00179	3.48991
ENSMUSG00000010311	1	133897199	133907999	-	Optc	gene:ENSMUSG00000010311	opticin [Source:MGI Symbol%3BAcc:MGI:2151113]	1.2181894E-8	1.81585	0.860643	2.46832	2.54973	2.18692	2.45194	3.58787	3.36721	3.09892	3.07379
ENSMUSG00000030798	7	45233632	45238839	-	Cd37	gene:ENSMUSG00000030798	CD37 antigen [Source:MGI Symbol%3BAcc:MGI:88330]	3.2189913E-4	1.81141	0.857116	3.96644	3.13182	4.38322	4.00272	4.73544	4.69605	4.55638	5.20639
ENSMUSG00000074497	8	3353415	3390299	+	A430078G23Rik	gene:ENSMUSG00000074497	RIKEN cDNA A430078G23 gene [Source:MGI Symbol%3BAcc:MGI:2442135]	3.4789782E-4	1.81083	0.856648	0.497766	-0.00970202	0.872953	0.925394	1.37302	1.40143	1.29877	1.84565
ENSMUSG00000002204	7	44572380	44586862	+	Napsa	gene:ENSMUSG00000002204	napsin A aspartic peptidase [Source:MGI Symbol%3BAcc:MGI:109365]	2.78628E-5	1.80722	0.853773	3.11871	2.8404	3.71764	3.59647	4.27639	4.13048	3.97842	4.50914
ENSMUSG00000018654	11	11685003	11772926	+	Ikzf1	gene:ENSMUSG00000018654	IKAROS family zinc finger 1 [Source:MGI Symbol%3BAcc:MGI:1342540]	9.438769E-5	1.80674	0.853389	4.19484	3.5668	4.2772	4.45937	5.01223	4.8277	4.65059	5.50436
ENSMUSG00000024670	19	10789341	10830058	-	Cd6	gene:ENSMUSG00000024670	CD6 antigen [Source:MGI Symbol%3BAcc:MGI:103566]	4.5364158E-4	1.80642	0.853129	1.31135	0.616839	1.57237	1.83686	2.36245	1.94575	2.3113	2.4137
ENSMUSG00000042254	9	65265180	65280605	+	Cilp	gene:ENSMUSG00000042254	cartilage intermediate layer protein%2C nucleotide pyrophosphohydrolase [Source:MGI Symbol%3BAcc:MGI:2444507]	2.3819934E-5	1.8033	0.850641	2.78429	1.88533	2.58858	2.47559	3.16068	3.22586	3.28402	3.65732
ENSMUSG00000109491	7	44579968	44590624	-	Napsa	gene:ENSMUSG00000002204	napsin A aspartic peptidase [Source:MGI Symbol%3BAcc:MGI:109365]	3.3150587E-5	1.80125	0.849001	3.1092	2.82983	3.70468	3.59107	4.26225	4.11109	3.95997	4.50116
ENSMUSG00000040699	11	106156256	106160860	-	Limd2	gene:ENSMUSG00000040699	LIM domain containing 2 [Source:MGI Symbol%3BAcc:MGI:1915053]	1.3926277E-7	1.79929	0.847432	4.1258	4.00759	4.39709	4.43243	5.25655	5.0001	4.76657	5.37926
ENSMUSG00000024696	19	12798606	12833807	+	Lpxn	gene:ENSMUSG00000024696	leupaxin [Source:MGI Symbol%3BAcc:MGI:2147677]	3.8499562E-5	1.79913	0.847302	3.5619	2.79765	3.45791	3.48727	4.20424	3.95218	3.99275	4.64433
ENSMUSG00000033220	15	78559169	78572783	-	Rac2	gene:ENSMUSG00000033220	RAS-related C3 botulinum substrate 2 [Source:MGI Symbol%3BAcc:MGI:97846]	2.958856E-7	1.79089	0.840676	4.81092	4.3632	5.01691	4.92539	5.84199	5.49946	5.47149	5.79299
ENSMUSG00000001741	7	83642825	83745726	-	Stard5	gene:ENSMUSG00000046027	StAR-related lipid transfer (START) domain containing 5 [Source:MGI Symbol%3BAcc:MGI:2156765]	1.13993265E-5	1.78617	0.836871	3.88522	3.35462	4.0281	4.20019	4.75173	4.61898	4.50913	5.08238
ENSMUSG00000000409	4	129548344	129573641	-	Lck	gene:ENSMUSG00000000409	lymphocyte protein tyrosine kinase [Source:MGI Symbol%3BAcc:MGI:96756]	7.4907493E-6	1.78246	0.83387	3.31549	2.74237	3.29212	3.50462	4.2494	3.83745	3.88513	4.33503
ENSMUSG00000000248	6	128934381	128984707	+	Clec2g	gene:ENSMUSG00000000248	C-type lectin domain family 2%2C member g [Source:MGI Symbol%3BAcc:MGI:1918059]	1.4628378E-4	1.78007	0.831933	3.06563	2.26593	2.91212	3.02092	3.52054	3.35174	3.64894	4.15745
ENSMUSG00000057058	11	96464593	96759130	+	Skap1	gene:ENSMUSG00000057058	src family associated phosphoprotein 1 [Source:MGI Symbol%3BAcc:MGI:1925723]	5.706912E-4	1.77932	0.831329	1.70761	1.5668	2.22889	2.40959	2.75477	2.71431	2.47614	3.38274
ENSMUSG00000083899	11	77293444	77295898	+	Ssh2	gene:ENSMUSG00000037926	slingshot homolog 2 (Drosophila) [Source:MGI Symbol%3BAcc:MGI:2679255]	4.2256186E-4	1.77863	0.830768	5.41916	5.16163	5.45294	5.85894	6.14458	5.75971	6.21542	6.96886
ENSMUSG00000098108	3	106934382	107093894	-	Gm27008	gene:ENSMUSG00000098108	predicted gene%2C 27008 [Source:MGI Symbol%3BAcc:MGI:5504123]	5.5465767E-5	1.77562	0.828326	3.30928	2.59204	3.20806	3.43394	3.98062	3.83188	3.74287	4.42218
ENSMUSG00000003849	8	107388225	107403206	-	Nqo1	gene:ENSMUSG00000003849	NAD(P)H dehydrogenase%2C quinone 1 [Source:MGI Symbol%3BAcc:MGI:103187]	6.7391404E-5	1.77461	0.827499	1.9717	2.04615	2.65936	2.43997	3.43233	3.18279	2.67341	3.23652
ENSMUSG00000052142	17	32390659	32403583	-	Rasal3	gene:ENSMUSG00000052142	RAS protein activator like 3 [Source:MGI Symbol%3BAcc:MGI:2444128]	5.5666974E-6	1.769	0.822934	3.47943	2.91896	3.66127	3.60186	4.18638	4.25837	4.07586	4.58513
ENSMUSG00000035697	10	80016653	80031472	+	Hmha1	gene:ENSMUSG00000035697	histocompatibility (minor) HA-1 [Source:MGI Symbol%3BAcc:MGI:1917969]	3.5143506E-7	1.76636	0.820782	5.27195	4.65426	5.39017	5.10956	5.99737	5.98983	5.80731	6.09623
ENSMUSG00000021880	14	51129068	51131122	+	Rnase6	gene:ENSMUSG00000021880	ribonuclease%2C RNase A family%2C 6 [Source:MGI Symbol%3BAcc:MGI:1925666]	1.9211542E-4	1.76491	0.819598	1.06808	1.4148	1.4535	2.11051	2.54177	2.24692	2.15791	2.58059
ENSMUSG00000052013	16	45224315	45252895	+	Btla	gene:ENSMUSG00000052013	B and T lymphocyte associated [Source:MGI Symbol%3BAcc:MGI:2658978]	3.9759332E-5	1.76456	0.81931	3.09963	3.0431	3.62637	3.6879	4.17887	4.01368	4.01078	4.6356
ENSMUSG00000002033	9	44969572	44980431	-	Cd3g	gene:ENSMUSG00000002033	CD3 antigen%2C gamma polypeptide [Source:MGI Symbol%3BAcc:MGI:88333]	1.1248201E-5	1.76312	0.81813	2.35625	2.17422	2.49709	2.92109	3.35447	3.16741	3.14863	3.66591
ENSMUSG00000021270	12	110690605	110702728	-	Hsp90aa1	gene:ENSMUSG00000021270	heat shock protein 90%2C alpha (cytosolic)%2C class A member 1 [Source:MGI Symbol%3BAcc:MGI:96250]	6.581242E-4	1.75106	0.808225	5.98735	5.87251	5.99579	6.47706	6.78699	6.34248	6.69049	7.58305
ENSMUSG00000004473	7	44302687	44306902	-	Clec11a	gene:ENSMUSG00000004473	C-type lectin domain family 11%2C member a [Source:MGI Symbol%3BAcc:MGI:1298219]	6.671375E-4	1.74754	0.805322	0.153811	-0.416327	-0.0623417	0.463814	0.614836	1.04529	1.04244	0.773238
ENSMUSG00000031506	1	135132700	135145317	+	Ptpn7	gene:ENSMUSG00000031506	protein tyrosine phosphatase%2C non-receptor type 7 [Source:MGI Symbol%3BAcc:MGI:2156893]	6.319285E-5	1.74395	0.802356	2.22156	1.68097	2.48847	2.32749	3.18788	2.90658	2.71171	3.27074
ENSMUSG00000043931	6	48718621	48724636	+	Gm28053	gene:ENSMUSG00000098715	predicted gene%2C 28053 [Source:MGI Symbol%3BAcc:MGI:5547789]	1.5698608E-5	1.7407	0.799669	2.35222	2.08815	2.5394	2.93396	3.24077	3.19151	3.26483	3.58059
ENSMUSG00000001588	11	69881567	69895539	-	Acap1	gene:ENSMUSG00000001588	ArfGAP with coiled-coil%2C ankyrin repeat and PH domains 1 [Source:MGI Symbol%3BAcc:MGI:2388270]	2.948165E-4	1.73894	0.798207	3.70761	3.05827	4.07199	3.77148	4.39911	4.3566	4.27232	4.94669
ENSMUSG00000069516	10	117277334	117282274	-	Lyz2	gene:ENSMUSG00000069516	lysozyme 2 [Source:MGI Symbol%3BAcc:MGI:96897]	1.5705177E-10	1.73776	0.797226	7.87955	7.83755	7.99342	8.20495	8.65599	8.85294	8.62023	9.0425				Lyz2	7.87955	7.83755	7.99342	8.20495	8.65599	8.85294	8.62023	9.0425
ENSMUSG00000037548	17	34143307	34151553	+	H2-DMb2	gene:ENSMUSG00000037548	histocompatibility 2%2C class II%2C locus Mb2 [Source:MGI Symbol%3BAcc:MGI:95923]	1.0710363E-4	1.73766	0.797145	3.26929	2.69657	3.50991	3.46971	4.08716	3.81647	3.89765	4.46549					235.494	228.737	254.834	295.077	403.378	462.382	393.503	527.308
ENSMUSG00000061540	4	63362449	63365878	+	Orm2	gene:ENSMUSG00000061540	orosomucoid 2 [Source:MGI Symbol%3BAcc:MGI:97444]	2.1970631E-4	1.73477	0.794742	-0.0655015	-0.142152	0.352696	0.205502	0.889696	0.956019	0.65387	1.14521
ENSMUSG00000041202	4	138775735	138782046	+	Pla2g2d	gene:ENSMUSG00000041202	phospholipase A2%2C group IID [Source:MGI Symbol%3BAcc:MGI:1341796]	1.3673426E-4	1.73288	0.79317	2.82551	2.50614	2.9089	3.41266	3.87676	3.57802	3.40973	4.08665
ENSMUSG00000062585	4	135895394	135920207	+	Cnr2	gene:ENSMUSG00000062585	cannabinoid receptor 2 (macrophage) [Source:MGI Symbol%3BAcc:MGI:104650]	6.5320206E-4	1.73285	0.793146	2.31549	1.85785	2.87626	2.5665	3.41709	3.02592	2.9169	3.60464
ENSMUSG00000021423	13	37345345	37419036	+	Ly86	gene:ENSMUSG00000021423	lymphocyte antigen 86 [Source:MGI Symbol%3BAcc:MGI:1321404]	1.37520365E-5	1.72961	0.790449	2.88243	2.51935	3.15734	3.23352	4.01477	3.63824	3.5414	3.89279
ENSMUSG00000082896	3	18008806	18010996	+	Gm5844	gene:ENSMUSG00000082896	predicted gene 5844 [Source:MGI Symbol%3BAcc:MGI:3645252]	7.214261E-4	1.72286	0.784807	3.67093	3.68097	3.55185	4.10293	4.46974	4.01982	4.29982	5.20147
ENSMUSG00000055069	9	53684110	53706232	-	Rab39	gene:ENSMUSG00000055069	RAB39%2C member RAS oncogene family [Source:MGI Symbol%3BAcc:MGI:2442855]	9.974974E-4	1.71896	0.781535	-0.324236	0.223497	-0.140344	0.260997	0.766839	0.782252	0.472423	1.19357
ENSMUSG00000021390	13	49608071	49624500	+	Cenpp	gene:ENSMUSG00000021391	centromere protein P [Source:MGI Symbol%3BAcc:MGI:1913586]	1.0793072E-4	1.71765	0.780437	6.46855	6.88171	6.7227	7.56167	7.52883	7.77683	7.80084	7.92044
ENSMUSG00000031239	X	107397099	107403376	-	Itm2a	gene:ENSMUSG00000031239	integral membrane protein 2A [Source:MGI Symbol%3BAcc:MGI:107706]	8.5268734E-4	1.71702	0.779903	2.01816	2.09992	2.43569	2.60989	2.44491	3.34199	2.86686	3.55305
ENSMUSG00000022037	14	65968483	65981548	+	Clu	gene:ENSMUSG00000022037	clusterin [Source:MGI Symbol%3BAcc:MGI:88423]	1.1177033E-6	1.71432	0.777636	6.65447	6.34538	6.68738	6.47559	7.43675	7.06958	7.10133	7.68295
ENSMUSG00000021384	13	49230690	49248706	-	Susd3	gene:ENSMUSG00000021384	sushi domain containing 3 [Source:MGI Symbol%3BAcc:MGI:1913579]	5.4127435E-5	1.7131	0.776609	0.923692	0.633141	1.04728	1.17693	1.62371	1.84989	1.44994	2.04333
ENSMUSG00000021998	14	75131101	75230842	+	Lcp1	gene:ENSMUSG00000021998	lymphocyte cytosolic protein 1 [Source:MGI Symbol%3BAcc:MGI:104808]	4.599632E-5	1.71285	0.776403	6.05173	5.74049	6.36304	6.48473	7.03467	6.73961	6.7266	7.34443
ENSMUSG00000050357	8	105690906	105698178	+	Rltpr	gene:ENSMUSG00000050357	RGD motif%2C leucine rich repeats%2C tropomodulin domain and proline-rich containing [Source:MGI Symbol%3BAcc:MGI:2685431]	2.770651E-4	1.71183	0.775539	1.75715	0.964763	1.78425	1.69295	2.1698	2.28407	2.30714	2.72469
ENSMUSG00000020077	10	62493833	62527451	-	Srgn	gene:ENSMUSG00000020077	serglycin [Source:MGI Symbol%3BAcc:MGI:97756]	7.949397E-6	1.70392	0.768857	4.15843	4.33483	4.5131	4.85838	5.13917	5.16906	5.11032	5.62241
ENSMUSG00000000682	4	134082448	134095082	-	Aim1l	gene:ENSMUSG00000012123	absent in melanoma 1-like [Source:MGI Symbol%3BAcc:MGI:1334463]	9.549391E-7	1.69957	0.765173	5.02954	5.11596	5.45405	5.56719	6.17094	6.04318	5.79769	6.31468
ENSMUSG00000042351	15	80623505	80650559	+	Grap2	gene:ENSMUSG00000042351	GRB2-related adaptor protein 2 [Source:MGI Symbol%3BAcc:MGI:1333842]	2.915968E-4	1.69892	0.764619	1.79322	1.27635	1.98741	2.28127	2.56039	2.55794	2.52356	2.9619
ENSMUSG00000068129	2	150570415	150578944	+	Cst7	gene:ENSMUSG00000068129	cystatin F (leukocystatin) [Source:MGI Symbol%3BAcc:MGI:1298217]	3.3681392E-4	1.69424	0.760639	1.16303	0.711997	0.805208	1.14779	1.73442	1.56466	1.43475	2.18562
ENSMUSG00000022864	16	78544012	78576657	-	D16Ertd472e	gene:ENSMUSG00000022864	DNA segment%2C Chr 16%2C ERATO Doi 472%2C expressed [Source:MGI Symbol%3BAcc:MGI:1196400]	3.4268654E-4	1.68711	0.754555	1.11634	1.02777	1.65936	1.71299	2.16373	2.05964	1.94933	2.51232
ENSMUSG00000036594	17	34282744	34287827	-	H2-Aa	gene:ENSMUSG00000036594	histocompatibility 2%2C class II antigen A%2C alpha [Source:MGI Symbol%3BAcc:MGI:95895]	8.153631E-9	1.68555	0.753216	6.64155	6.77189	6.92794	7.20727	7.77334	7.57999	7.60912	7.72057
ENSMUSG00000025058	X	85870354	85891499	+	5430427O19Rik	gene:ENSMUSG00000025058	RIKEN cDNA 5430427O19 gene [Source:MGI Symbol%3BAcc:MGI:1918648]	1.7243522E-4	1.68492	0.75268	0.966441	0.711997	1.116	1.5443	1.98235	1.71733	1.75515	2.0521
ENSMUSG00000026395	1	138062861	138175708	-	Ptprc	gene:ENSMUSG00000026395	protein tyrosine phosphatase%2C receptor type%2C C [Source:MGI Symbol%3BAcc:MGI:97810]	8.8294025E-4	1.68164	0.749871	6.23035	5.51	6.27876	6.55128	6.97521	6.68317	6.63032	7.41157
ENSMUSG00000031165	X	8081453	8090498	-	Was	gene:ENSMUSG00000031165	Wiskott-Aldrich syndrome homolog (human) [Source:MGI Symbol%3BAcc:MGI:105059]	2.8849527E-4	1.6796	0.748116	2.44206	1.85089	2.70839	2.68282	3.24653	3.09026	2.98103	3.54064
ENSMUSG00000069372	18	57468486	57478134	+	Ctxn3	gene:ENSMUSG00000069372	cortexin 3 [Source:MGI Symbol%3BAcc:MGI:3642816]	3.902696E-5	1.67877	0.747404	0.799147	1.07627	0.832689	1.46381	1.63254	1.87175	1.92236	1.83552
ENSMUSG00000024907	19	3409919	3414472	-	Gal	gene:ENSMUSG00000024907	galanin [Source:MGI Symbol%3BAcc:MGI:95637]	1.4149907E-4	1.67695	0.745838	0.453372	1.0029	0.531033	0.818479	1.46481	1.52383	1.67341	1.16151
ENSMUSG00000053977	6	71373427	71379173	+	Cd8a	gene:ENSMUSG00000053977	CD8 antigen%2C alpha chain [Source:MGI Symbol%3BAcc:MGI:88346]	8.398081E-4	1.6712	0.740886	0.810924	0.696567	1.14916	1.35326	2.02987	1.41638	1.57987	2.01669
ENSMUSG00000022584	15	75108158	75111970	-	Ly6c2	gene:ENSMUSG00000022584	lymphocyte antigen 6 complex%2C locus C2 [Source:MGI Symbol%3BAcc:MGI:3712069]	3.8753815E-6	1.66985	0.739715	3.84855	3.97759	4.14643	4.45343	4.96061	5.14626	4.77714	4.58211
ENSMUSG00000022504	16	10488178	10527564	+	Ciita	gene:ENSMUSG00000022504	class II transactivator [Source:MGI Symbol%3BAcc:MGI:108445]	5.9260004E-5	1.66462	0.735191	4.18921	3.59828	4.28343	4.30951	4.95886	4.69375	4.63904	5.16049
ENSMUSG00000034041	8	84701457	84704715	+	Nfix	gene:ENSMUSG00000001911	nuclear factor I/X [Source:MGI Symbol%3BAcc:MGI:97311]	1.6832084E-4	1.66063	0.731734	1.87964	1.33732	2.22889	1.92539	2.65869	2.58465	2.46122	2.8099
ENSMUSG00000108231	6	66746017	66746326	+	Gm4045	gene:ENSMUSG00000108231	predicted gene 4045 [Source:MGI Symbol%3BAcc:MGI:3782220]	5.43931E-4	1.65648	0.728119	-0.2247	0.134688	-0.37167	0.0876658	0.684377	0.770664	0.613977	0.543756
ENSMUSG00000008496	7	25087344	25159922	-	Pou2f2	gene:ENSMUSG00000008496	POU domain%2C class 2%2C transcription factor 2 [Source:MGI Symbol%3BAcc:MGI:101897]	5.4368086E-4	1.65555	0.727313	3.07786	2.19633	3.04141	3.0915	3.64131	3.57469	3.35633	3.95256
ENSMUSG00000042436	11	61485431	61488900	+	Mfap4	gene:ENSMUSG00000042436	microfibrillar-associated protein 4 [Source:MGI Symbol%3BAcc:MGI:1342276]	1.3651581E-4	1.65462	0.726499	3.12344	2.43353	3.25705	2.77148	3.47956	3.93281	3.58847	3.697
ENSMUSG00000005057	5	136218147	136246556	-	Sh2b2	gene:ENSMUSG00000005057	SH2B adaptor protein 2 [Source:MGI Symbol%3BAcc:MGI:1345171]	6.033563E-4	1.65136	0.723656	1.83995	1.16864	2.09345	1.51036	2.20572	2.60763	2.35633	2.58059
ENSMUSG00000002007	X	73774405	73778925	+	Srpk3	gene:ENSMUSG00000002007	serine/arginine-rich protein specific kinase 3 [Source:MGI Symbol%3BAcc:MGI:1891338]	9.5261214E-4	1.64947	0.722003	1.21714	1.09992	1.73412	1.11804	2.04977	1.93021	1.74287	2.46056
ENSMUSG00000023274	6	124864692	124888221	-	Cd4	gene:ENSMUSG00000023274	CD4 antigen [Source:MGI Symbol%3BAcc:MGI:88335]	1.5924064E-7	1.64929	0.721847	3.63659	3.43353	3.69161	3.91246	4.34779	4.3939	4.23445	4.66877
ENSMUSG00000029603	5	120680202	120711927	-	Dtx1	gene:ENSMUSG00000029603	deltex 1%2C E3 ubiquitin ligase [Source:MGI Symbol%3BAcc:MGI:1352744]	5.0236284E-8	1.64892	0.721523	2.4153	2.12319	2.50137	2.62054	3.09197	3.26148	3.12518	3.17763
ENSMUSG00000055805	11	103171107	103198901	+	Fmnl1	gene:ENSMUSG00000055805	formin-like 1 [Source:MGI Symbol%3BAcc:MGI:1888994]	2.710945E-4	1.64802	0.720731	3.6233	3.0911	3.88449	3.81848	4.16677	4.26871	4.22786	4.76925
ENSMUSG00000051212	14	121952331	121965193	-	Ubac2	gene:ENSMUSG00000041765	ubiquitin associated domain containing 2 [Source:MGI Symbol%3BAcc:MGI:1916139]	3.0429955E-4	1.64324	0.716542	2.1352	1.68879	2.5642	2.49886	2.8749	3.03564	2.84405	3.21716
ENSMUSG00000035202	9	123366940	123462664	+	Lars2	gene:ENSMUSG00000035202	leucyl-tRNA synthetase%2C mitochondrial [Source:MGI Symbol%3BAcc:MGI:2142973]	6.2106375E-7	1.64249	0.715886	5.35273	5.84435	5.46342	5.64617	6.14766	6.66509	6.2608	6.15592
ENSMUSG00000003206	17	55952623	55957021	+	Ebi3	gene:ENSMUSG00000003206	Epstein-Barr virus induced gene 3 [Source:MGI Symbol%3BAcc:MGI:1354171]	1.736403E-4	1.64224	0.715662	0.0972279	0.0642986	-0.0623417	0.118039	0.71793	0.9145	0.755153	0.751864
ENSMUSG00000014226	1	160202367	160212875	-	Cacybp	gene:ENSMUSG00000014226	calcyclin binding protein [Source:MGI Symbol%3BAcc:MGI:1270839]	3.939559E-5	1.64165	0.715147	5.54877	5.75313	5.72728	6.15513	6.51339	6.23748	6.39705	6.934
ENSMUSG00000022439	15	84324026	84342978	+	Parvg	gene:ENSMUSG00000022439	parvin%2C gamma [Source:MGI Symbol%3BAcc:MGI:2158329]	7.9771025E-6	1.63524	0.709505	3.11871	2.69268	3.1132	3.29795	3.93854	3.75163	3.52177	3.9549
ENSMUSG00000000486	7	127214447	127233130	-	2001-09-01	gene:ENSMUSG00000000486	septin 1 [Source:MGI Symbol%3BAcc:MGI:1858916]	8.4491636E-5	1.63257	0.707141	3.31342	2.82629	3.3527	3.49308	3.9421	3.89328	3.72113	4.35111
ENSMUSG00000035711	13	55523235	55528538	-	Dok3	gene:ENSMUSG00000035711	docking protein 3 [Source:MGI Symbol%3BAcc:MGI:1351490]	3.0987387E-5	1.63182	0.706481	2.89078	2.49726	3.20543	2.60454	3.5719	3.56968	3.44805	3.63997
ENSMUSG00000045763	15	25363285	25413764	-	Basp1	gene:ENSMUSG00000045763	brain abundant%2C membrane attached signal protein 1 [Source:MGI Symbol%3BAcc:MGI:1917600]	1.311925E-4	1.63129	0.706011	2.59292	2.43353	2.69723	2.75708	3.09516	3.26562	3.07708	3.84059
ENSMUSG00000070000	8	71708387	71725716	-	Fcho1	gene:ENSMUSG00000070000	FCH domain only 1 [Source:MGI Symbol%3BAcc:MGI:1921265]	1.4553448E-4	1.62819	0.703267	2.24345	1.80126	2.44016	1.77148	2.67587	3.05487	2.76125	2.77324
ENSMUSG00000057606	14	31523082	31591343	-	Colq	gene:ENSMUSG00000057606	collagen-like tail subunit (single strand of homotrimer) of asymmetric acetylcholinesterase [Source:MGI Symbol%3BAcc:MGI:1338761]	1.3803132E-4	1.62614	0.701456	1.72016	1.24487	1.5642	1.7619	2.20572	2.32822	1.99663	2.64578
ENSMUSG00000031637	8	45999303	46029477	+	Ankrd37	gene:ENSMUSG00000050914	ankyrin repeat domain 37 [Source:MGI Symbol%3BAcc:MGI:3603344]	8.320379E-4	1.62379	0.699364	1.51946	1.33732	0.777194	0.66236	1.76684	1.94575	1.90042	1.75186
ENSMUSG00000038147	1	171839697	171890718	+	Cd84	gene:ENSMUSG00000038147	CD84 antigen [Source:MGI Symbol%3BAcc:MGI:1336885]	1.3944956E-4	1.62178	0.697579	3.16303	2.79403	3.16816	3.41572	3.82188	3.69145	3.58847	4.27823
ENSMUSG00000049588	11	55049731	55078131	-	Ccdc69	gene:ENSMUSG00000049588	coiled-coil domain containing 69 [Source:MGI Symbol%3BAcc:MGI:1196234]	7.82043E-4	1.62002	0.696013	1.16303	1.52373	1.36216	1.93396	2.16373	2.22161	1.86686	2.59866
ENSMUSG00000020437	11	6506548	6520965	-	Myo1g	gene:ENSMUSG00000020437	myosin IG [Source:MGI Symbol%3BAcc:MGI:1927091]	5.0805153E-5	1.61994	0.695938	3.58609	2.86131	3.61256	3.42789	4.13762	4.0001	4.10972	4.22299
ENSMUSG00000015656	9	40800984	40805200	+	Hspa8	gene:ENSMUSG00000015656	heat shock protein 8 [Source:MGI Symbol%3BAcc:MGI:105384]	2.5821412E-6	1.61943	0.695485	6.40271	6.28153	6.33839	5.98274	7.16449	6.6725	6.88566	7.12118
ENSMUSG00000039264	6	48764464	48770851	-	Gimap3	gene:ENSMUSG00000039264	GTPase%2C IMAP family member 3 [Source:MGI Symbol%3BAcc:MGI:1932723]	5.0270825E-4	1.6185	0.694662	4.14686	3.97279	4.45571	4.78929	5.1134	4.87986	4.79881	5.46549
ENSMUSG00000032053	9	51213690	51240079	+	Pou2af1	gene:ENSMUSG00000032053	POU domain%2C class 2%2C associating factor 1 [Source:MGI Symbol%3BAcc:MGI:105086]	7.400756E-4	1.61744	0.693714	5.5993	4.70912	5.54823	5.51179	5.98966	6.03443	5.82634	6.47123
ENSMUSG00000040751	5	134600022	134615025	-	Rfc2	gene:ENSMUSG00000023104	replication factor C (activator 1) 2 [Source:MGI Symbol%3BAcc:MGI:1341868]	1.1884859E-7	1.61364	0.690321	3.18582	3.02469	3.35507	3.19129	3.99609	3.83188	3.69906	4.07379
ENSMUSG00000015355	1	171682009	171705258	+	Cd48	gene:ENSMUSG00000015355	CD48 antigen [Source:MGI Symbol%3BAcc:MGI:88339]	3.7093733E-7	1.61284	0.689606	2.96907	2.92228	3.13819	3.37543	3.74463	3.75311	3.73204	4.02785
ENSMUSG00000020601	12	15791727	15816877	-	Trib2	gene:ENSMUSG00000020601	tribbles homolog 2 (Drosophila) [Source:MGI Symbol%3BAcc:MGI:2145021]	8.812877E-4	1.6113	0.688225	2.86841	2.63314	3.27969	3.41877	3.73851	3.56298	3.56948	4.1995
ENSMUSG00000048865	1	171388954	171410298	+	Arhgap30	gene:ENSMUSG00000048865	Rho GTPase activating protein 30 [Source:MGI Symbol%3BAcc:MGI:2684948]	1.725959E-4	1.60679	0.684184	4.73569	4.18531	4.81385	4.94247	5.43423	5.23485	5.15386	5.71506
ENSMUSG00000040663	19	4214238	4223490	+	Clcf1	gene:ENSMUSG00000040663	cardiotrophin-like cytokine factor 1 [Source:MGI Symbol%3BAcc:MGI:1930088]	6.547541E-4	1.60674	0.684135	2.39197	1.69657	2.40398	2.43997	2.8897	2.80799	2.78839	3.32963
ENSMUSG00000001281	15	102215995	102231935	-	Itgb7	gene:ENSMUSG00000001281	integrin beta 7 [Source:MGI Symbol%3BAcc:MGI:96616]	1.1351974E-6	1.60308	0.680846	3.6233	3.24752	3.73958	3.77863	4.38743	4.30531	4.14281	4.40345
ENSMUSG00000022488	15	103453825	103498800	+	Nckap1l	gene:ENSMUSG00000022488	NCK associated protein 1 like [Source:MGI Symbol%3BAcc:MGI:1926063]	1.9466877E-4	1.6021	0.679968	4.6166	4.13898	4.7204	4.87959	5.3498	5.09317	5.09107	5.6465
ENSMUSG00000042817	5	147330741	147400489	-	Flt3	gene:ENSMUSG00000042817	FMS-like tyrosine kinase 3 [Source:MGI Symbol%3BAcc:MGI:95559]	1.3079066E-4	1.60177	0.679664	1.6432	1.25544	1.12714	1.83686	2.03654	2.34003	2.1299	2.22493
ENSMUSG00000052087	13	55369732	55384687	+	Rgs14	gene:ENSMUSG00000052087	regulator of G-protein signaling 14 [Source:MGI Symbol%3BAcc:MGI:1859709]	6.737925E-6	1.59641	0.674835	2.4646	2.04615	2.48415	2.34043	3.12048	2.95602	2.86119	3.21325
ENSMUSG00000037972	16	11066298	11074983	+	Snn	gene:ENSMUSG00000037972	stannin [Source:MGI Symbol%3BAcc:MGI:1276549]	3.6733685E-4	1.5946	0.673194	3.45149	3.35708	4.04141	4.02893	4.49173	4.27795	4.27018	4.70537
ENSMUSG00000022831	16	36934983	36963212	+	Hcls1	gene:ENSMUSG00000022831	hematopoietic cell specific Lyn substrate 1 [Source:MGI Symbol%3BAcc:MGI:104568]	1.08507265E-4	1.59348	0.672183	3.87403	3.5281	4.20937	4.09341	4.68332	4.49946	4.42037	4.917
ENSMUSG00000107319	5	67259971	67261262	-	Gm42670	gene:ENSMUSG00000107319	predicted gene 42670 [Source:MGI Symbol%3BAcc:MGI:5662807]	2.3842495E-5	1.59121	0.670127	1.29467	1.33732	1.41765	1.08767	1.91884	2.03564	2.15328	1.77324
ENSMUSG00000027246	2	121439010	121444278	-	Ell3	gene:ENSMUSG00000027246	elongation factor RNA polymerase II-like 3 [Source:MGI Symbol%3BAcc:MGI:2673679]	1.9949523E-5	1.5899	0.668932	1.97693	2.08815	2.4312	2.04087	2.58333	3.02104	2.7794	2.92895
ENSMUSG00000034266	12	85686669	85709087	+	Batf	gene:ENSMUSG00000034266	basic leucine zipper transcription factor%2C ATF-like [Source:MGI Symbol%3BAcc:MGI:1859147]	2.9843344E-4	1.58839	0.667565	1.00796	0.964763	1.39939	0.855005	1.7588	1.64936	1.6473	1.99866
ENSMUSG00000030047	6	87458545	87533259	-	Arhgap25	gene:ENSMUSG00000030047	Rho GTPase activating protein 25 [Source:MGI Symbol%3BAcc:MGI:2443687]	8.634661E-4	1.58822	0.667407	2.65631	2.18531	2.99959	2.84142	3.40941	3.2511	3.10852	3.72743
ENSMUSG00000098112	15	100641077	100669553	-	Bin2	gene:ENSMUSG00000098112	bridging integrator 2 [Source:MGI Symbol%3BAcc:MGI:3611448]	4.3466872E-7	1.58757	0.666823	3.14453	2.79403	3.10758	3.04483	3.70335	3.71733	3.51456	3.917
ENSMUSG00000034786	17	34589806	34591754	+	Gpsm3	gene:ENSMUSG00000034786	G-protein signalling modulator 3 (AGS3-like%2C C. elegans) [Source:MGI Symbol%3BAcc:MGI:2146785]	2.2917826E-4	1.58468	0.664194	1.9345	2.03392	2.55185	2.42789	3.11734	2.86632	2.68629	3.06948
ENSMUSG00000029373	5	90772435	90773383	+	Pf4	gene:ENSMUSG00000029373	platelet factor 4 [Source:MGI Symbol%3BAcc:MGI:1888711]	8.926197E-4	1.58403	0.663602	1.08758	1.46119	1.36216	1.31444	1.61484	2.45671	1.84979	1.91459
ENSMUSG00000021391	13	49464027	49652746	-	Cenpp	gene:ENSMUSG00000021391	centromere protein P [Source:MGI Symbol%3BAcc:MGI:1913586]	5.9887744E-4	1.58169	0.661471	7.14046	7.46504	7.38655	8.1302	7.97304	8.275	8.28667	8.45179
ENSMUSG00000098715	6	48718607	48752644	+	Gm28053	gene:ENSMUSG00000098715	predicted gene%2C 28053 [Source:MGI Symbol%3BAcc:MGI:5547789]	2.1823975E-5	1.57848	0.658534	3.8977	3.712	4.16411	4.33721	4.69073	4.67289	4.55551	4.95373
ENSMUSG00000035186	17	37193892	37196095	+	Ubd	gene:ENSMUSG00000035186	ubiquitin D [Source:MGI Symbol%3BAcc:MGI:1344410]	2.0663929E-4	1.57758	0.65771	2.32784	2.58367	2.60859	2.5387	3.40684	2.98389	2.79137	3.49635
ENSMUSG00000001333	4	129287617	129308559	+	Sync	gene:ENSMUSG00000001333	syncoilin [Source:MGI Symbol%3BAcc:MGI:1916078]	2.0795665E-4	1.57607	0.656331	1.03833	0.549725	0.805208	1.17693	1.6059	1.66822	1.55199	1.49313
ENSMUSG00000026430	1	131176410	131245258	-	Eif2d	gene:ENSMUSG00000026427	eukaryotic translation initiation factor 2D [Source:MGI Symbol%3BAcc:MGI:109342]	1.9897114E-5	1.57531	0.655639	3.24127	3.11741	3.47763	3.62319	4.16373	3.94059	3.8062	4.25942
ENSMUSG00000058099	15	82997721	83033306	-	Nfam1	gene:ENSMUSG00000058099	Nfat activating molecule with ITAM motif 1 [Source:MGI Symbol%3BAcc:MGI:1921289]	6.699095E-7	1.57368	0.654139	2.04333	2.25544	2.27969	2.08767	2.9332	3.00382	2.65714	2.75724
ENSMUSG00000033350	9	95399292	95406722	-	Chst2	gene:ENSMUSG00000033350	carbohydrate sulfotransferase 2 [Source:MGI Symbol%3BAcc:MGI:1891160]	1.5290939E-4	1.57159	0.652223	1.83419	2.05223	2.29459	2.37228	2.88232	2.90393	2.44237	3.0122
ENSMUSG00000002257	17	28207778	28228608	+	Def6	gene:ENSMUSG00000002257	differentially expressed in FDCP 6 [Source:MGI Symbol%3BAcc:MGI:1346328]	9.908277E-5	1.57013	0.650888	2.01816	1.6652	2.18692	1.98429	2.85242	2.61737	2.36836	2.72469
ENSMUSG00000037649	17	34135182	34139101	+	H2-DMa	gene:ENSMUSG00000037649	histocompatibility 2%2C class II%2C locus DMa [Source:MGI Symbol%3BAcc:MGI:95921]	2.5582272E-5	1.56606	0.647137	3.66607	3.63719	3.8894	4.24904	4.72723	4.53842	4.50823	4.381
ENSMUSG00000051506	14	32959547	33185508	-	Wdfy4	gene:ENSMUSG00000051506	WD repeat and FYVE domain containing 4 [Source:MGI Symbol%3BAcc:MGI:3584510]	2.3362791E-4	1.56596	0.647045	4.61324	4.00133	4.70375	4.72043	5.18413	5.08091	5.04118	5.47694
ENSMUSG00000005483	8	83608175	83611902	+	Dnajb1	gene:ENSMUSG00000005483	DnaJ heat shock protein family (Hsp40) member B1 [Source:MGI Symbol%3BAcc:MGI:1931874]	3.6924637E-5	1.56499	0.646155	5.67093	5.77533	5.91975	5.4241	6.56356	6.03048	6.35178	6.49273
ENSMUSG00000073421	17	34263209	34269418	+	H2-Ab1	gene:ENSMUSG00000073421	histocompatibility 2%2C class II antigen A%2C beta 1 [Source:MGI Symbol%3BAcc:MGI:103070]	6.503295E-9	1.5646	0.64579	6.01084	6.25346	6.27969	6.41381	7.04524	6.88625	6.91434	6.7782
ENSMUSG00000071715	15	78244801	78262580	+	Ncf4	gene:ENSMUSG00000071715	neutrophil cytosolic factor 4 [Source:MGI Symbol%3BAcc:MGI:109186]	7.396302E-6	1.56417	0.645398	3.44206	3.37173	3.81901	3.62054	4.26934	4.18716	4.02353	4.45396
ENSMUSG00000000290	10	77530252	77565708	+	Itgb2	gene:ENSMUSG00000000290	integrin beta 2 [Source:MGI Symbol%3BAcc:MGI:96611]	6.715699E-7	1.5613	0.64275	4.05576	3.72156	4.07199	4.18771	4.79953	4.56466	4.58847	4.75724
ENSMUSG00000015950	5	134220053	134229625	-	Gtf2ird2	gene:ENSMUSG00000015942	GTF2I repeat domain containing 2 [Source:MGI Symbol%3BAcc:MGI:2149780]	1.1468593E-4	1.55981	0.64137	3.02828	3.08815	3.38786	3.64421	3.99779	3.80941	3.80029	4.22105
ENSMUSG00000013707	3	95139521	95142360	-	Tnfaip8l2	gene:ENSMUSG00000013707	tumor necrosis factor%2C alpha-induced protein 8-like 2 [Source:MGI Symbol%3BAcc:MGI:1917019]	2.4807133E-4	1.5584	0.640068	1.56885	1.72726	2.09345	1.92539	2.78278	2.51691	2.30714	2.34399
ENSMUSG00000067149	5	88519809	88527891	-	Jchain	gene:ENSMUSG00000067149	immunoglobulin joining chain [Source:MGI Symbol%3BAcc:MGI:96493]	9.52464E-5	1.55801	0.639701	10.0894	10.4268	10.3711	10.9411	11.2663	11.2197	10.9457	11.1371
ENSMUSG00000093938	11	79515056	79523762	-	Nf1	gene:ENSMUSG00000020716	neurofibromatosis 1 [Source:MGI Symbol%3BAcc:MGI:97306]	7.508069E-4	1.5501	0.632357	3.7186	3.14893	3.67082	3.94034	4.45489	4.04769	4.07095	4.55151
ENSMUSG00000026407	1	136052750	136119822	+	Cacna1s	gene:ENSMUSG00000026407	calcium channel%2C voltage-dependent%2C L type%2C alpha 1S subunit [Source:MGI Symbol%3BAcc:MGI:88294]	9.591494E-4	1.5465	0.629007	0.763227	0.549725	0.886128	0.66236	1.51339	1.59125	1.25621	1.04333
ENSMUSG00000010142	11	61126755	61149372	+	Tnfrsf13b	gene:ENSMUSG00000010142	tumor necrosis factor receptor superfamily%2C member 13b [Source:MGI Symbol%3BAcc:MGI:1889411]	9.497561E-5	1.54637	0.628883	3.16762	2.84741	3.48415	3.42486	3.96498	3.88256	3.68949	4.04991
ENSMUSG00000047867	6	48701582	48708225	-	Gimap6	gene:ENSMUSG00000047867	GTPase%2C IMAP family member 6 [Source:MGI Symbol%3BAcc:MGI:1918876]	2.9360157E-4	1.5458	0.628357	4.36426	4.42068	4.77454	4.87848	5.26651	5.16851	4.93793	5.63706
ENSMUSG00000008318	7	100845847	100863446	-	Relt	gene:ENSMUSG00000008318	RELT tumor necrosis factor receptor [Source:MGI Symbol%3BAcc:MGI:2443373]	5.674494E-4	1.5427	0.625455	0.59633	0.711997	1.17086	0.959342	1.57877	1.54439	1.45747	1.49313
ENSMUSG00000060586	17	34305877	34316199	+	H2-Eb1	gene:ENSMUSG00000060586	histocompatibility 2%2C class II antigen E beta [Source:MGI Symbol%3BAcc:MGI:95901]	9.3847484E-5	1.53993	0.622866	2.50503	2.22887	2.7594	2.45789	3.18488	3.21307	2.84118	3.31513
ENSMUSG00000049775	X	167207093	167209315	-	Tmsb4x	gene:ENSMUSG00000049775	thymosin%2C beta 4%2C X chromosome [Source:MGI Symbol%3BAcc:MGI:99510]	1.6313315E-5	1.53927	0.622242	8.72464	9.01898	9.01752	9.29691	9.53326	9.59293	9.53181	9.96828
ENSMUSG00000100838	9	89199379	89215471	+	Bcl2a1b	gene:ENSMUSG00000089929	B cell leukemia/lymphoma 2 related protein A1b [Source:MGI Symbol%3BAcc:MGI:1278326]	8.736696E-4	1.53856	0.621578	1.87403	2.17422	2.27969	2.25418	2.34645	2.77936	2.75515	3.18562
ENSMUSG00000024610	18	60803848	60812646	+	Cd74	gene:ENSMUSG00000024610	CD74 antigen (invariant polypeptide of major histocompatibility complex%2C class II antigen-associated) [Source:MGI Symbol%3BAcc:MGI:96534]	6.21044E-8	1.53646	0.619613	8.56955	8.67126	8.85254	9.00348	9.51051	9.35759	9.33616	9.47403
ENSMUSG00000039936	4	149649168	149702571	-	Pik3cd	gene:ENSMUSG00000039936	phosphatidylinositol 3-kinase catalytic delta polypeptide [Source:MGI Symbol%3BAcc:MGI:1098211]	1.08047454E-4	1.53244	0.615829	4.28309	3.67311	4.17355	4.23004	4.80832	4.58878	4.60043	4.95373
ENSMUSG00000028581	4	130913125	130936141	+	Laptm5	gene:ENSMUSG00000028581	lysosomal-associated protein transmembrane 5 [Source:MGI Symbol%3BAcc:MGI:108046]	1.07167825E-5	1.52808	0.611718	5.18695	5.12679	5.51575	5.62583	5.95886	6.02379	5.84657	6.19307
ENSMUSG00000030844	7	128373621	128418758	-	Rgs10	gene:ENSMUSG00000030844	regulator of G-protein signalling 10 [Source:MGI Symbol%3BAcc:MGI:1915115]	6.0362645E-6	1.52702	0.610715	4.24453	4.67114	4.4312	4.68916	5.30841	5.25786	4.86261	5.12457
ENSMUSG00000064267	5	122206804	122242297	+	Hvcn1	gene:ENSMUSG00000064267	hydrogen voltage-gated channel 1 [Source:MGI Symbol%3BAcc:MGI:1921346]	2.496541E-4	1.52418	0.608037	4.75943	4.49948	5.10477	4.89612	5.51399	5.3498	5.17401	5.74782
ENSMUSG00000024013	17	29360914	29379660	+	Fgd2	gene:ENSMUSG00000024013	FYVE%2C RhoGEF and PH domain containing 2 [Source:MGI Symbol%3BAcc:MGI:1347084]	7.321116E-8	1.52074	0.604773	3.03332	3.24752	3.2772	3.28462	3.97889	3.87039	3.77338	3.70258
ENSMUSG00000039316	17	49992257	50190674	-	Rftn1	gene:ENSMUSG00000039316	raftlin lipid raft linker 1 [Source:MGI Symbol%3BAcc:MGI:1923688]	5.3682656E-4	1.51161	0.596086	3.51227	2.87165	3.43568	3.42182	3.80051	3.89462	3.79732	4.25942
ENSMUSG00000031390	X	73892102	73895502	+	L1cam	gene:ENSMUSG00000031391	L1 cell adhesion molecule [Source:MGI Symbol%3BAcc:MGI:96721]	2.3685094E-4	1.50922	0.593806	1.62996	1.44281	1.88613	1.79986	2.31938	2.32426	2.06727	2.52498
ENSMUSG00000032946	19	6399340	6415216	+	Rasgrp2	gene:ENSMUSG00000032946	RAS%2C guanyl releasing protein 2 [Source:MGI Symbol%3BAcc:MGI:1333849]	1.9281663E-7	1.50627	0.590977	3.80505	3.57526	3.69161	3.65978	4.22481	4.23958	4.19444	4.51391
ENSMUSG00000045680	10	22817279	22820128	-	Tcf21	gene:ENSMUSG00000045680	transcription factor 21 [Source:MGI Symbol%3BAcc:MGI:1202715]	7.6586584E-5	1.50581	0.590537	3.8021	4.24222	3.96741	4.44597	4.58333	4.99077	4.69029	4.66877
ENSMUSG00000090019	6	48739054	48743795	+	Gm28053	gene:ENSMUSG00000098715	predicted gene%2C 28053 [Source:MGI Symbol%3BAcc:MGI:5547789]	1.6687332E-5	1.50251	0.587375	2.81385	2.73484	3.13819	3.02893	3.62371	3.56298	3.33194	3.64867
ENSMUSG00000027533	3	10012548	10016607	+	Fabp5	gene:ENSMUSG00000027533	fatty acid binding protein 5%2C epidermal [Source:MGI Symbol%3BAcc:MGI:101790]	3.14766E-4	1.49627	0.581373	1.51946	1.68097	1.73412	1.91678	2.16373	2.19585	2.23883	2.63414
ENSMUSG00000038179	1	171632403	171653035	-	Slamf7	gene:ENSMUSG00000038179	SLAM family member 7 [Source:MGI Symbol%3BAcc:MGI:1922595]	8.630997E-4	1.49434	0.579505	2.68859	2.13469	2.34317	2.90376	3.18188	3.13614	2.95466	3.2894
ENSMUSG00000030579	7	30413760	30417585	+	Tyrobp	gene:ENSMUSG00000030579	TYRO protein tyrosine kinase binding protein [Source:MGI Symbol%3BAcc:MGI:1277211]	5.550493E-6	1.49401	0.57919	3.87824	4.30207	4.02958	4.19485	4.79462	4.86427	4.67341	4.45396
ENSMUSG00000030643	7	92741603	92844535	+	Rab30	gene:ENSMUSG00000030643	RAB30%2C member RAS oncogene family [Source:MGI Symbol%3BAcc:MGI:1923235]	3.3179682E-4	1.48955	0.574879	2.57231	2.44281	2.70096	3.09913	3.30013	3.30632	3.12518	3.51232
ENSMUSG00000022102	14	70766036	70778495	+	Xpo7	gene:ENSMUSG00000022100	exportin 7 [Source:MGI Symbol%3BAcc:MGI:1929705]	5.598121E-4	1.48799	0.573365	1.43826	0.938768	1.36216	1.28796	1.92604	1.89328	1.9169	1.697
ENSMUSG00000032327	9	58063788	58153996	+	Ccdc33	gene:ENSMUSG00000037716	coiled-coil domain containing 33 [Source:MGI Symbol%3BAcc:MGI:1922464]	4.5910545E-4	1.48554	0.570992	1.48312	1.53245	1.57237	1.46381	1.85241	1.96113	2.35229	2.19357
ENSMUSG00000047810	19	6844623	6858211	-	Ccdc88b	gene:ENSMUSG00000047810	coiled-coil domain containing 88B [Source:MGI Symbol%3BAcc:MGI:1925567]	9.592158E-6	1.48294	0.56846	3.11634	2.97439	3.22371	3.00475	3.53001	3.70216	3.53072	3.90978
ENSMUSG00000051124	6	48676129	48679114	+	Gimap9	gene:ENSMUSG00000051124	GTPase%2C IMAP family member 9 [Source:MGI Symbol%3BAcc:MGI:3511744]	4.2661806E-5	1.48268	0.568207	3.1258	3.14609	3.26716	3.43394	3.69284	3.73533	3.7227	4.14521
ENSMUSG00000020340	11	46193850	46312859	-	Cyfip2	gene:ENSMUSG00000020340	cytoplasmic FMR1 interacting protein 2 [Source:MGI Symbol%3BAcc:MGI:1924134]	2.3451555E-4	1.48265	0.568177	4.60735	4.03546	4.42782	4.67646	5.10471	4.98952	4.83757	5.22202
ENSMUSG00000039158	4	63367125	63403354	-	Akna	gene:ENSMUSG00000039158	AT-hook transcription factor [Source:MGI Symbol%3BAcc:MGI:2140340]	1.4260314E-7	1.47801	0.563656	4.33805	4.0658	4.40054	4.36597	4.84769	4.9191	4.80103	4.95957
ENSMUSG00000052889	7	122288751	122634402	+	Prkcb	gene:ENSMUSG00000052889	protein kinase C%2C beta [Source:MGI Symbol%3BAcc:MGI:97596]	5.657443E-4	1.47453	0.560254	4.69337	4.38743	4.81126	4.86623	5.15763	5.16021	5.06727	5.66377
ENSMUSG00000075033	16	55839953	55895279	-	Nxpe3	gene:ENSMUSG00000075033	neurexophilin and PC-esterase domain family%2C member 3 [Source:MGI Symbol%3BAcc:MGI:2686598]	2.7265903E-4	1.45656	0.542569	2.7139	2.37173	2.74862	2.93822	3.29458	3.1429	3.16483	3.45396
ENSMUSG00000030605	7	79133768	79149060	-	Mfge8	gene:ENSMUSG00000030605	milk fat globule-EGF factor 8 protein [Source:MGI Symbol%3BAcc:MGI:102768]	8.2408417E-7	1.45616	0.542165	6.24562	5.97319	6.31422	6.1993	6.80344	6.68027	6.65469	6.85664
ENSMUSG00000031304	X	101264378	101268255	-	Gm20489	gene:ENSMUSG00000092463	predicted gene 20489 [Source:MGI Symbol%3BAcc:MGI:5141954]	8.1977947E-4	1.45599	0.541999	4.02196	3.73484	4.21199	4.36121	4.73544	4.52469	4.43856	4.90615
ENSMUSG00000040345	10	127323727	127329943	+	Arhgap9	gene:ENSMUSG00000040345	Rho GTPase activating protein 9 [Source:MGI Symbol%3BAcc:MGI:2143764]	6.697551E-4	1.45454	0.540566	2.40368	2.29696	2.73048	2.81385	3.34376	3.10879	2.93321	3.12872
ENSMUSG00000028545	4	111415006	111460298	+	Agbl4	gene:ENSMUSG00000061298	ATP/GTP binding protein-like 4 [Source:MGI Symbol%3BAcc:MGI:1918244]	4.0331704E-4	1.45265	0.538691	1.58951	1.52373	1.47981	1.781	2.01645	2.22161	1.94397	2.40687
ENSMUSG00000104444	3	28807205	28813985	-	Rpl22l1	gene:ENSMUSG00000039221	ribosomal protein L22 like 1 [Source:MGI Symbol%3BAcc:MGI:1915278]	3.6291132E-4	1.45176	0.537801	2.43065	2.76843	2.83269	3.0915	3.28341	3.31631	3.26268	3.5344
ENSMUSG00000031673	8	102632995	102785111	-	Cdh11	gene:ENSMUSG00000031673	cadherin 11 [Source:MGI Symbol%3BAcc:MGI:99217]	2.37259E-5	1.45166	0.537703	4.12933	4.03085	4.26968	4.42789	4.75981	4.73384	4.59958	4.99639
ENSMUSG00000014905	12	44205897	44210068	-	Dnajb9	gene:ENSMUSG00000014905	DnaJ heat shock protein family (Hsp40) member B9 [Source:MGI Symbol%3BAcc:MGI:1351618]	2.6123074E-5	1.45096	0.537012	4.85851	5.23222	5.31056	5.22482	5.65274	5.61615	5.68669	5.91459
ENSMUSG00000092463	X	101261405	101269023	-	Gm614	gene:ENSMUSG00000090141	predicted gene 614 [Source:MGI Symbol%3BAcc:MGI:2685460]	0.0010367231	1.45063	0.536684	4.03959	3.74799	4.23276	4.38483	4.75376	4.53243	4.45183	4.92179
ENSMUSG00000056917	19	5651185	5663707	-	Sipa1	gene:ENSMUSG00000056917	signal-induced proliferation associated gene 1 [Source:MGI Symbol%3BAcc:MGI:107576]	1.1645616E-4	1.45015	0.536203	4.52841	4.07478	4.63517	4.34525	4.9323	5.02836	4.84692	5.06624
ENSMUSG00000032285	9	54698873	54716315	+	Dnaja4	gene:ENSMUSG00000032285	DnaJ heat shock protein family (Hsp40) member A4 [Source:MGI Symbol%3BAcc:MGI:1927638]	3.2045276E-4	1.44983	0.535886	3.51767	3.4589	3.82073	3.7352	4.23209	3.99638	4.03238	4.47856
ENSMUSG00000028931	4	152390742	152477871	-	Kcnab2	gene:ENSMUSG00000028931	potassium voltage-gated channel%2C shaker-related subfamily%2C beta member 2 [Source:MGI Symbol%3BAcc:MGI:109239]	2.2529406E-4	1.44934	0.535394	2.84569	2.64122	2.91212	2.708	3.62371	3.30431	3.13695	3.24036
ENSMUSG00000048521	9	123806477	123811754	+	Fyco1	gene:ENSMUSG00000025241	FYVE and coiled-coil domain containing 1 [Source:MGI Symbol%3BAcc:MGI:107277]	5.414073E-4	1.44835	0.534415	2.03833	2.2181	1.93766	2.56098	2.69705	2.65252	2.74903	2.90978
ENSMUSG00000040723	1	165646516	165709757	-	Rcsd1	gene:ENSMUSG00000040723	RCSD domain containing 1 [Source:MGI Symbol%3BAcc:MGI:2676394]	3.8140704E-4	1.44521	0.531284	4.13402	3.78129	4.24176	4.2456	4.70648	4.68065	4.35229	4.87683
ENSMUSG00000002111	2	91082390	91115756	+	Spi1	gene:ENSMUSG00000002111	spleen focus forming virus (SFFV) proviral integration oncogene [Source:MGI Symbol%3BAcc:MGI:98282]	1.4741664E-6	1.44187	0.52794	2.85709	2.83337	3.07918	2.93396	3.46974	3.56298	3.47984	3.38274
ENSMUSG00000038936	1	179668210	179687189	+	Sccpdh	gene:ENSMUSG00000038936	saccharopine dehydrogenase (putative) [Source:MGI Symbol%3BAcc:MGI:1924486]	5.5735876E-5	1.43633	0.522384	2.81969	2.88192	3.09061	3.24732	3.44491	3.69758	3.43856	3.63997
ENSMUSG00000025279	14	7964533	7994573	-	Dnase1l3	gene:ENSMUSG00000025279	deoxyribonuclease 1-like 3 [Source:MGI Symbol%3BAcc:MGI:1314633]	7.4566774E-6	1.43303	0.519071	3.71703	3.72536	3.55185	3.69798	4.11261	4.13388	4.10013	4.47694
ENSMUSG00000057706	7	82867333	82871515	+	Mex3b	gene:ENSMUSG00000057706	mex3 homolog B (C. elegans) [Source:MGI Symbol%3BAcc:MGI:1918252]	8.1587624E-4	1.42958	0.515591	1.28626	1.37658	1.05896	1.5443	1.84484	1.97129	1.88932	1.67446
ENSMUSG00000040212	7	45918023	45921426	-	Emp3	gene:ENSMUSG00000040212	epithelial membrane protein 3 [Source:MGI Symbol%3BAcc:MGI:1098729]	1.696501E-8	1.42698	0.512969	4.02954	3.87851	3.91695	4.03093	4.54878	4.60437	4.37931	4.44733
ENSMUSG00000029581	5	142960343	142973185	+	Fscn1	gene:ENSMUSG00000029581	fascin actin-bundling protein 1 [Source:MGI Symbol%3BAcc:MGI:1352745]	3.317729E-4	1.42539	0.511355	3.18808	2.74986	3.09912	2.7474	3.55344	3.59125	3.37036	3.46056
ENSMUSG00000023008	15	99317225	99370482	-	Fmnl3	gene:ENSMUSG00000023008	formin-like 3 [Source:MGI Symbol%3BAcc:MGI:109569]	6.826704E-4	1.42347	0.509417	3.44584	3.23422	3.65744	3.57747	3.94032	4.0247	3.75209	4.30783
ENSMUSG00000056529	4	132564067	132582683	+	Ptafr	gene:ENSMUSG00000056529	platelet-activating factor receptor [Source:MGI Symbol%3BAcc:MGI:106066]	2.607108E-4	1.41246	0.498208	2.3762	2.05223	1.91855	2.1697	2.74666	2.71129	2.57641	2.58664
ENSMUSG00000020399	11	46454935	46481255	+	Havcr2	gene:ENSMUSG00000020399	hepatitis A virus cellular receptor 2 [Source:MGI Symbol%3BAcc:MGI:2159682]	1.2092862E-4	1.41212	0.497862	1.93987	2.18531	1.89918	2.261	2.46974	2.65882	2.53072	2.697
ENSMUSG00000068220	15	78926725	78930465	+	Lgals1	gene:ENSMUSG00000068220	lectin%2C galactose binding%2C soluble 1 [Source:MGI Symbol%3BAcc:MGI:96777]	5.3819702E-5	1.40703	0.49265	5.89804	5.82452	5.82544	6.12787	6.17208	6.67561	6.47984	6.37052
ENSMUSG00000039910	10	17723228	17725673	+	Cited2	gene:ENSMUSG00000039910	Cbp/p300-interacting transactivator%2C with Glu/Asp-rich carboxy-terminal domain%2C 2 [Source:MGI Symbol%3BAcc:MGI:1306784]	7.125937E-4	1.40658	0.492187	4.78802	4.82806	4.7323	4.41572	5.3651	5.44764	5.02543	4.95373
ENSMUSG00000098557	14	102976581	102982637	-	Kctd12	gene:ENSMUSG00000098557	potassium channel tetramerisation domain containing 12 [Source:MGI Symbol%3BAcc:MGI:2145823]	6.0076695E-6	1.40646	0.49207	5.93752	5.94613	6.20477	6.1072	6.43044	6.59187	6.48768	6.73562
ENSMUSG00000024965	19	6998958	7019469	-	Trpt1	gene:ENSMUSG00000047656	tRNA phosphotransferase 1 [Source:MGI Symbol%3BAcc:MGI:1333115]	2.2066894E-4	1.40049	0.485935	3.79619	3.44973	3.92495	3.73765	4.37038	4.28101	4.10733	4.20934
ENSMUSG00000020785	11	73019008	73042073	+	Camkk1	gene:ENSMUSG00000020785	calcium/calmodulin-dependent protein kinase kinase 1%2C alpha [Source:MGI Symbol%3BAcc:MGI:1891766]	7.159729E-5	1.39599	0.48129	1.96644	1.93877	1.93132	1.94247	2.34645	2.6206	2.36836	2.42724
ENSMUSG00000056069	15	27655071	27681542	-	Fam105a	gene:ENSMUSG00000056069	family with sequence similarity 105%2C member A [Source:MGI Symbol%3BAcc:MGI:2687281]	1.3015911E-4	1.39365	0.47887	3.83995	4.00759	3.99351	4.27454	4.696	4.50908	4.32372	4.57908
ENSMUSG00000026737	2	18842255	18998126	-	Pip4k2a	gene:ENSMUSG00000026737	phosphatidylinositol-5-phosphate 4-kinase%2C type II%2C alpha [Source:MGI Symbol%3BAcc:MGI:1298206]	2.8514327E-4	1.39289	0.478086	4.21159	4.23556	4.46232	4.61123	4.94564	4.83258	4.67179	5.0684
ENSMUSG00000031274	X	141475385	141689234	+	Col4a5	gene:ENSMUSG00000031274	collagen%2C type IV%2C alpha 5 [Source:MGI Symbol%3BAcc:MGI:88456]	5.990489E-4	1.39178	0.476934	5.06992	4.7536	4.95026	4.8994	5.37762	5.67017	5.04806	5.52577
ENSMUSG00000028076	3	86995834	86999441	-	Cd1d1	gene:ENSMUSG00000028076	CD1d1 antigen [Source:MGI Symbol%3BAcc:MGI:107674]	4.9363705E-4	1.39001	0.475094	2.00284	2.08222	2.24432	2.31444	2.84104	2.58465	2.61398	2.56842
ENSMUSG00000009013	5	115297110	115300999	-	Dynll1	gene:ENSMUSG00000009013	dynein light chain LC8-type 1 [Source:MGI Symbol%3BAcc:MGI:1861457]	6.8558995E-7	1.38984	0.474915	6.31859	6.46347	6.4689	6.21826	6.95447	6.85984	6.84208	6.80049
ENSMUSG00000025804	9	123962126	123968692	-	Ccr1	gene:ENSMUSG00000025804	chemokine (C-C motif) receptor 1 [Source:MGI Symbol%3BAcc:MGI:104618]	9.709773E-5	1.38686	0.471819	2.96117	3.16303	3.19488	3.19129	3.8122	3.52727	3.60553	3.50914
ENSMUSG00000039621	2	166566342	166713832	-	Prex1	gene:ENSMUSG00000039621	phosphatidylinositol-3%2C4%2C5-trisphosphate-dependent Rac exchange factor 1 [Source:MGI Symbol%3BAcc:MGI:3040696]	3.5699864E-4	1.3846	0.469466	3.9264	3.65924	4.10477	4.08382	4.51935	4.4238	4.27125	4.54841
ENSMUSG00000018008	15	78597047	78622019	+	Cyth4	gene:ENSMUSG00000018008	cytohesin 4 [Source:MGI Symbol%3BAcc:MGI:2441702]	3.424565E-6	1.37869	0.463296	4.01816	3.89887	4.01766	4.19663	4.61817	4.55202	4.41554	4.47694
ENSMUSG00000052160	12	112760655	112768986	+	Pld4	gene:ENSMUSG00000052160	phospholipase D family%2C member 4 [Source:MGI Symbol%3BAcc:MGI:2144765]	2.9546884E-5	1.37822	0.462804	3.66445	3.64525	3.7432	3.96979	4.33027	4.30632	4.22013	4.08879
ENSMUSG00000020901	11	68432121	68497849	+	Pik3r5	gene:ENSMUSG00000020901	phosphoinositide-3-kinase%2C regulatory subunit 5%2C p101 [Source:MGI Symbol%3BAcc:MGI:2443588]	8.7018503E-4	1.37768	0.462237	2.80505	2.5017	2.99959	2.79517	3.27499	3.42934	3.14863	3.21325
ENSMUSG00000038055	16	10502531	10543054	-	Ciita	gene:ENSMUSG00000022504	class II transactivator [Source:MGI Symbol%3BAcc:MGI:108445]	3.3545776E-4	1.37327	0.457617	5.3497	5.07254	5.38147	5.39339	5.85854	5.65015	5.60213	5.9867
ENSMUSG00000039911	4	149896283	149955043	-	Spsb1	gene:ENSMUSG00000039911	splA/ryanodine receptor domain and SOCS box containing 1 [Source:MGI Symbol%3BAcc:MGI:1921896]	1.4658549E-5	1.36835	0.452436	2.98994	2.81919	2.7701	3.00881	3.35447	3.4818	3.28614	3.35466
ENSMUSG00000038593	5	122237848	122264460	-	Hvcn1	gene:ENSMUSG00000064267	hydrogen voltage-gated channel 1 [Source:MGI Symbol%3BAcc:MGI:1921346]	8.955376E-4	1.36748	0.451525	4.9169	4.748	5.10969	4.99046	5.5014	5.33315	5.15502	5.64505
ENSMUSG00000040128	4	33245423	33290163	-	Pnrc1	gene:ENSMUSG00000040128	proline-rich nuclear receptor coactivator 1 [Source:MGI Symbol%3BAcc:MGI:1917838]	9.827609E-4	1.36589	0.449841	4.93315	5.39163	4.75492	4.97291	5.52469	5.65882	5.40876	5.38795
ENSMUSG00000024538	18	53406341	53418007	-	Ppic	gene:ENSMUSG00000024538	peptidylprolyl isomerase C [Source:MGI Symbol%3BAcc:MGI:97751]	8.8897865E-4	1.36538	0.449302	3.79767	3.94368	4.06911	4.30126	4.39133	4.73011	4.32063	4.5546
ENSMUSG00000048163	5	113818536	113832644	-	Selplg	gene:ENSMUSG00000048163	selectin%2C platelet (p-selectin) ligand [Source:MGI Symbol%3BAcc:MGI:106689]	0.0010321371	1.36248	0.446232	3.42491	3.17978	3.35743	3.7474	4.03487	3.93671	3.7839	3.85068
ENSMUSG00000024854	19	4231899	4233631	+	Pold4	gene:ENSMUSG00000024854	polymerase (DNA-directed)%2C delta 4 [Source:MGI Symbol%3BAcc:MGI:1916995]	1.2516823E-4	1.36029	0.443914	3.93584	4.06129	4.09487	3.78574	4.43738	4.63665	4.34723	4.31513
ENSMUSG00000046743	3	38886940	39011985	+	C230034O21Rik	gene:ENSMUSG00000086181	RIKEN cDNA C230034O21 gene [Source:MGI Symbol%3BAcc:MGI:2441892]	8.5700693E-4	1.35468	0.437955	4.32579	4.15741	4.30321	4.48873	4.84674	5.02104	4.71722	4.48019
ENSMUSG00000026094	1	53755506	53785224	-	Stk17b	gene:ENSMUSG00000026094	serine/threonine kinase 17b (apoptosis-inducing) [Source:MGI Symbol%3BAcc:MGI:2138162]	5.710687E-4	1.34457	0.42715	6.91622	7.0658	6.68243	7.0083	7.11163	7.30594	7.45548	7.56229
ENSMUSG00000025316	8	121949750	122029258	+	Gm20388	gene:ENSMUSG00000092329	predicted gene 20388 [Source:MGI Symbol%3BAcc:MGI:5141853]	5.9880374E-5	1.34119	0.423517	4.81897	4.4405	4.6342	4.73152	5.13374	5.10071	5.05242	5.13699
ENSMUSG00000031740	8	92827328	92853417	+	Mmp2	gene:ENSMUSG00000031740	matrix metallopeptidase 2 [Source:MGI Symbol%3BAcc:MGI:97009]	2.4474223E-4	1.33837	0.420479	5.87333	5.76196	6.00714	5.97031	6.28376	6.58692	6.11895	6.36657
ENSMUSG00000027510	2	173020498	173034734	+	Rbm38	gene:ENSMUSG00000027510	RNA binding motif protein 38 [Source:MGI Symbol%3BAcc:MGI:1889294]	5.775484E-4	1.32998	0.411409	3.97563	3.68684	3.95339	3.64942	4.19534	4.2248	4.27978	4.32963
ENSMUSG00000034595	17	35865593	35875596	+	Ppp1r18os	gene:ENSMUSG00000087443	protein phosphatase 1%2C regulatory subunit 18%2C opposite strand [Source:MGI Symbol%3BAcc:MGI:1918627]	8.5654325E-4	1.3281	0.409368	4.16991	3.93055	4.38554	4.30291	4.62039	4.64063	4.55551	4.7288
ENSMUSG00000026656	1	170958617	170976547	-	Fcgr2b	gene:ENSMUSG00000026656	Fc receptor%2C IgG%2C low affinity IIb [Source:MGI Symbol%3BAcc:MGI:95499]	1.5858522E-4	1.32496	0.405948	4.29991	4.24222	4.54978	4.41266	4.87583	4.84645	4.6726	4.82788
ENSMUSG00000054517	11	116121846	116131128	-	Trim47	gene:ENSMUSG00000020773	tripartite motif-containing 47 [Source:MGI Symbol%3BAcc:MGI:1917374]	6.12122E-4	1.32406	0.404972	4.14918	3.9056	4.17623	3.92539	4.5241	4.38537	4.36836	4.59866
ENSMUSG00000030157	6	129180615	129186534	+	Clec2d	gene:ENSMUSG00000030157	C-type lectin domain family 2%2C member d [Source:MGI Symbol%3BAcc:MGI:2135589]	1.4818684E-4	1.31989	0.400416	6.28573	6.29983	6.09558	6.22613	6.7961	6.58734	6.4247	6.75321
ENSMUSG00000069011	3	54810384	54811250	-	Gm10254	gene:ENSMUSG00000069011	predicted gene 10254 [Source:MGI Symbol%3BAcc:MGI:3708673]	1.5421318E-4	1.31877	0.399195	3.37025	3.3982	3.4535	3.54151	3.74259	3.77647	3.95997	3.94316
ENSMUSG00000039294	11	121222588	121229322	-	Hexdc	gene:ENSMUSG00000039307	hexosaminidase (glycosyl hydrolase family 20%2C catalytic domain) containing [Source:MGI Symbol%3BAcc:MGI:3605542]	7.439546E-5	1.31871	0.399124	5.46646	5.5281	5.53887	5.43771	6.01266	5.78909	5.77752	6.04772
ENSMUSG00000056888	10	111985448	112002631	-	Krr1	gene:ENSMUSG00000063334	KRR1%2C small subunit (SSU) processome component%2C homolog (yeast) [Source:MGI Symbol%3BAcc:MGI:1289274]	3.0760648E-6	1.31657	0.396788	4.70446	4.83865	4.82928	4.98016	5.23064	5.29827	5.17971	5.31148
ENSMUSG00000101258	11	95375525	95384507	-	Fam117a	gene:ENSMUSG00000038893	family with sequence similarity 117%2C member A [Source:MGI Symbol%3BAcc:MGI:2144564]	5.09598E-4	1.31298	0.392849	2.54437	2.60035	2.62047	2.87293	3.06289	3.12481	2.97317	3.12872
ENSMUSG00000032436	9	114756837	114781993	-	Cmtm7	gene:ENSMUSG00000032436	CKLF-like MARVEL transmembrane domain containing 7 [Source:MGI Symbol%3BAcc:MGI:2447166]	1.0949392E-4	1.31001	0.389577	3.53197	3.48384	3.58858	3.42182	3.83914	4.04408	3.79435	3.98956
ENSMUSG00000032475	9	100492293	100546134	-	Nck1	gene:ENSMUSG00000032475	non-catalytic region of tyrosine kinase adaptor protein 1 [Source:MGI Symbol%3BAcc:MGI:109601]	3.7061688E-4	1.3078	0.387144	5.23637	5.5199	5.34198	5.28127	5.5098	5.84022	5.81502	5.82916
ENSMUSG00000076431	13	28948919	28953713	-	Sox4	gene:ENSMUSG00000076431	SRY (sex determining region Y)-box 4 [Source:MGI Symbol%3BAcc:MGI:98366]	1.5499345E-4	1.30496	0.384003	4.47759	4.58681	4.43344	4.54291	4.8897	5.00753	5.02986	4.6928
ENSMUSG00000024672	19	11321039	11336146	-	Ms4a7	gene:ENSMUSG00000024672	membrane-spanning 4-domains%2C subfamily A%2C member 7 [Source:MGI Symbol%3BAcc:MGI:1918846]	2.2456847E-4	1.30387	0.382803	4.00412	4.156	4.07775	4.14595	4.33433	4.7128	4.51276	4.40002
ENSMUSG00000004665	10	79988584	79996062	+	Cnn2	gene:ENSMUSG00000004665	calponin 2 [Source:MGI Symbol%3BAcc:MGI:105093]	1.3127411E-4	1.30286	0.381683	5.50004	5.32545	5.45626	5.5457	5.99437	5.88457	5.6726	5.87189
ENSMUSG00000024621	18	61105572	61132149	+	Csf1r	gene:ENSMUSG00000024621	colony stimulating factor 1 receptor [Source:MGI Symbol%3BAcc:MGI:1339758]	7.497874E-5	1.29989	0.378392	5.47943	5.38382	5.49225	5.64356	5.98708	6.00784	5.75783	5.83234
ENSMUSG00000060216	11	70432635	70440828	+	Arrb2	gene:ENSMUSG00000060216	arrestin%2C beta 2 [Source:MGI Symbol%3BAcc:MGI:99474]	1.9052342E-4	1.29871	0.377081	3.67093	3.65326	3.70282	3.91678	4.15304	4.10764	4.02986	4.24228
ENSMUSG00000022905	16	35978750	36037131	+	Gm15564	gene:ENSMUSG00000086324	predicted gene 15564 [Source:MGI Symbol%3BAcc:MGI:3783013]	7.5128634E-4	1.29712	0.375314	6.0153	6.19221	6.2884	6.5003	6.65734	6.62925	6.62112	6.70049
ENSMUSG00000015745	3	95988429	95996001	-	Plekho1	gene:ENSMUSG00000015745	pleckstrin homology domain containing%2C family O member 1 [Source:MGI Symbol%3BAcc:MGI:1914470]	7.368058E-5	1.29154	0.369096	4.55928	4.61581	4.43232	4.47706	5.01477	4.96748	4.73127	4.9182
ENSMUSG00000001248	7	31130127	31155896	-	Gramd1a	gene:ENSMUSG00000001248	GRAM domain containing 1A [Source:MGI Symbol%3BAcc:MGI:105490]	3.0488702E-5	1.29147	0.369019	4.88661	4.78859	4.83863	4.91786	5.1998	5.26355	5.11984	5.39572
ENSMUSG00000024948	19	6341135	6355615	+	Map4k2	gene:ENSMUSG00000024948	mitogen-activated protein kinase kinase kinase kinase 2 [Source:MGI Symbol%3BAcc:MGI:1346883]	5.2238305E-5	1.29082	0.368284	4.67898	4.63314	4.67272	4.80687	5.05635	5.12765	4.93118	5.22008
ENSMUSG00000006205	7	130936111	130985660	+	Fgfr2	gene:ENSMUSG00000030849	fibroblast growth factor receptor 2 [Source:MGI Symbol%3BAcc:MGI:95523]	1.8037819E-4	1.28775	0.364856	4.94723	4.92311	5.097	5.09532	5.28761	5.58217	5.38377	5.33772
ENSMUSG00000050900	X	61785381	61786032	+	Gm7327	gene:ENSMUSG00000050900	predicted gene 7327 [Source:MGI Symbol%3BAcc:MGI:3646274]	7.4951025E-4	1.28609	0.362986	3.07786	3.08222	3.17355	3.35326	3.52054	3.48889	3.58332	3.62535
ENSMUSG00000031633	8	46206797	46211284	-	Slc25a4	gene:ENSMUSG00000031633	solute carrier family 25 (mitochondrial carrier%2C adenine nucleotide translocator)%2C member 4 [Source:MGI Symbol%3BAcc:MGI:1353495]	1.1875819E-4	1.27642	0.3521	5.62246	5.78585	5.63858	5.87571	6.06534	6.26096	6.08774	5.9867
ENSMUSG00000001128	X	20925454	20931555	-	Cfp	gene:ENSMUSG00000001128	complement factor properdin [Source:MGI Symbol%3BAcc:MGI:97545]	7.094188E-5	1.27049	0.345389	3.99253	3.81204	3.88777	3.89502	4.22918	4.3498	4.22455	4.24802
ENSMUSG00000009418	1	135434580	135607295	-	Nav1	gene:ENSMUSG00000009418	neuron navigator 1 [Source:MGI Symbol%3BAcc:MGI:2183683]	6.7305187E-4	1.26285	0.336679	5.14046	4.86218	4.95964	4.98326	5.28201	5.49858	5.22511	5.37052
ENSMUSG00000030772	7	112116019	112159057	-	Dkk3	gene:ENSMUSG00000030772	dickkopf WNT signaling pathway inhibitor 3 [Source:MGI Symbol%3BAcc:MGI:1354952]	5.159487E-4	1.25439	0.326981	5.09603	5.31665	5.06114	5.27959	5.47833	5.69911	5.3995	5.55691
ENSMUSG00000022043	14	66297031	66311424	+	Trim35	gene:ENSMUSG00000022043	tripartite motif-containing 35 [Source:MGI Symbol%3BAcc:MGI:1914104]	3.6479344E-4	1.24718	0.318664	4.75791	4.58472	4.80867	4.81153	5.08475	5.13445	5.02859	5.07809
ENSMUSG00000070661	4	138967112	138968360	+	Rnf186	gene:ENSMUSG00000070661	ring finger protein 186 [Source:MGI Symbol%3BAcc:MGI:1914075]	2.979498E-4	1.24473	0.31583	5.60015	5.63314	5.49279	5.65072	6.01814	5.86836	5.99307	5.82084
ENSMUSG00000049832	17	35935624	35935950	-	Gm9840	gene:ENSMUSG00000049832	predicted gene 9840 [Source:MGI Symbol%3BAcc:MGI:3710517]	9.1919536E-4	1.24437	0.315419	3.96644	4.15176	4.04288	3.96771	4.31801	4.5143	4.37236	4.25183
ENSMUSG00000046805	19	12460779	12465284	+	Mpeg1	gene:ENSMUSG00000046805	macrophage expressed gene 1 [Source:MGI Symbol%3BAcc:MGI:1333743]	5.458464E-4	1.23602	0.305703	6.05421	6.07627	6.14643	6.26906	6.57276	6.4637	6.34799	6.4585
ENSMUSG00000020484	11	5520659	5525893	+	Xbp1	gene:ENSMUSG00000020484	X-box binding protein 1 [Source:MGI Symbol%3BAcc:MGI:98970]	2.2768414E-4	1.21361	0.2793	7.75201	7.748	7.8064	7.90104	8.13753	8.0539	8.04775	8.16024
ENSMUSG00000032359	9	90054152	90076089	+	Ctsh	gene:ENSMUSG00000032359	cathepsin H [Source:MGI Symbol%3BAcc:MGI:107285]	1.631074E-4	1.20807	0.272699	5.53197	5.58786	5.53156	5.488	5.75527	5.90061	5.75592	5.89401
ENSMUSG00000018819	7	142460809	142494867	+	Lsp1	gene:ENSMUSG00000018819	lymphocyte specific 1 [Source:MGI Symbol%3BAcc:MGI:96832]	5.775933E-4	1.20652	0.270855	6.03206	5.93055	5.88695	6.0174	6.24868	6.2741	6.13988	6.36173
ENSMUSG00000036315	17	36954356	36958559	-	Znrd1	gene:ENSMUSG00000036315	zinc ribbon domain containing%2C 1 [Source:MGI Symbol%3BAcc:MGI:1913386]	7.892043E-4	1.20172	0.265098	4.36826	4.56255	4.41878	4.43545	4.6748	4.78729	4.69428	4.76792
ENSMUSG00000007739	11	22990519	23003780	+	Cct4	gene:ENSMUSG00000007739	chaperonin containing Tcp1%2C subunit 4 (delta) [Source:MGI Symbol%3BAcc:MGI:104689]	9.942376E-4	1.19437	0.256249	6.73395	6.98316	6.86007	6.927	7.08656	7.17553	7.15299	7.19505

## Sheet: Table S3 KEGG
	Supplementary Table 3: Results of the KEGG pathway analysis
	KEGG pathways analysis							Primary immunodeficiency	Intestinal immune network for IgA production	Antigen processing and presentation	Th1 and Th2 cell differentiation	Th17 cell differentiation	T cell receptor signaling pathway	Cell adhesion molecules (CAMs)
								Aicda	Aicda	Cd4	Cd3d	Hsp90aa1	Cd3d	Cd2
								Cd3d	Cd40	Cd74	Cd3g	Il21r	Cd3g	Cd4
	Up-regulated genes in MS diet							Cd4	Cxcr4	Cd8a	Cd4	Lat	Cd4	Cd40
			p-value	enrichment	nb de genes			Cd40	H2-Aa	Cd8b1	H2-Aa	Lck	Cd8a	Cd6
	mmu05340	Primary immunodeficiency	1.0658e-14	21.044	13			Cd79a	H2-Ab1	Ciita	H2-Ab1	Cd3d	Cd8b1	Cd8a
	mmu04672	Intestinal immune network for IgA production	5.107e-15	18.973	15			Cd8a	H2-DMa	H2-Aa	H2-DMa	Cd3g	Grap2	Cd8b1
	mmu04612	Antigen processing and presentation	2.8152e-11	9.6057	15			Cd8b1	H2-DMb2	H2-Ab1	H2-DMb2	Cd4	Icos	Cldn13
	mmu04658	Th1 and Th2 cell differentiation	2.2235e-09	8.7077	13			Ciita	H2-Ea-ps	H2-DMa	H2-Ea-ps	H2-Aa	Lat	H2-Aa
	mmu04659	Th17 cell differentiation	1.6478e-09	7.9985	14			Icos	H2-Eb1	H2-DMb2	H2-Eb1	H2-Ab1	Lck	H2-Ab1
	mmu04660	T cell receptor signaling pathway	1.4447e-08	7.5007	13			Lck	H2-Ob	H2-Ea-ps	H2-Ob	H2-DMa	Nck1	H2-DMa
	mmu04514	Cell adhesion molecules (CAMs)	6.7808e-12	6.8964	20			Ptprc	Icos	H2-Eb1	Lat	H2-DMb2	Pik3cd	H2-DMb2
								Tnfrsf13b	Itgb7	H2-Ob	Lck	H2-Ea-ps	Ptprc	H2-Ea-ps
								Tnfrsf13c	Tnfrsf13b	Hsp90aa1	Stat4	H2-Eb1	Rasgrp1	H2-Eb1
									Tnfrsf13c	Hspa1a		H2-Ob		H2-Ob
									Jchain	Hspa1b				Icos
														Itgb2
														Itgb7
														L1cam
														Ptprc
														Selplg
	Down-regulated genes in MS diet
								Sphingolipid metabolism	Mannose type O-glycan biosynthesis
			p-value	enrichment				Acer2	B3gat1
	mmu00600	Sphingolipid metabolism	8.3528e-06	17.591				Cers4	Fut4
	mmu00515	Mannose type O-glycan biosynthesis	0.008	14.685				Cers6
								Gba2
								Sgms2

## Sheet: Table S4 Diet composition
									Supplementary Table 4: Composition of diets used in this study
									CTR diet	U8978 version 43			From SAFE company
									MS diet	Base U8978 Version 22 enriched
										g/kg
										CTR diet	MS diet
									pregelatinized corn starch	397.5	342.15
									casein	180	180
									maltodextrin	142	142
									saccharose	110	110
									Soya oil	70	70
									crude cellulose	50	50
									Premix Mineral AIN 93M/G 3,5%	35	35
									PV AIN 93M/G 1%	10	10
									L-cystein	3	3
									cholin bitartrate	2.5	2.5
									B12 vitamine	0.00003*	1.7
									folique acid	0.002*	0.018
									DL-méthionin	4.86*	7.65
									choline	1.03*	30
									betaine	0*	15.3
									Zinc sulfate	0.0425*	0.682
										* These compounds are parts of the PV AIN supplement

## Sheet: Table S5 Primers
			Supplementary Table 5 : Primers used in this study and PCR mix composition
					Sequence (5'-3')
			CEACAM6 promoter modified by bisulfite	F	GATAGATTTAAGGTTTAGATATAG
				R	AAACCTCCTCTCAAAAATAAAAAC
			CpG5 SnapShot	R	AAAACATTTCCCAAAATCAC
			mGapdh mRNA	F	GTCTCCTGCGACTTCAACAGC
				R	ACCACCCTGTTGCTGTAGCC
			CEACAM6 mRNA	F	GAATGAAGAAGCAACCGGAC
				R	CAGGTAGGTTGTGTTCTGAAC
			16S E. coli	F	CATGCCGCGTGTATGAAGAA
				R	CGGGTAACGTCAATGAGCAAA
				P	6FAM-TATTAACTTTACTCCCTTCCTCCCCGCTGAA
			Total 16S	R	TACGGCTACCTTGTTACGACT T
				F	CGGTGAATACGTTCCCGG
				P	6FAM-CTTGTACACACCGCCCGT C
			16S E. coli and total 16S quantification
			Mix	Volume (µL)
			Taqman
			DNTP (0,2mM)	1
			Tampon Dream Taq 1X final	1
			MgCl2	1.6
			Primer R (10µM)	0.2
			Primer F (10µM)	0.2
			probe (10 µM)	0.25
			Dream Taq	0.25
			H2O	4.5
			DNA (10ng/µL)	1
